# Supplementary material for: Increasing obstructive sleep apnea risk is associated with hearing impairment in middle-aged Chinese men—A cross-sectional study
Source: PLoS One. 2022 May 20;17(5):e0268412. doi: 10.1371/journal.pone.0268412 (PMC9122213; doi:10.1371/journal.pone.0268412)
Supplement: S1 Data — (XLSX) [file pone.0268412.s001.xlsx]

## Sheet: Sheet1
NO	SEX	AGE	hering screening	HL1	HL	STOPBANG score	BMI	SMOKER	tinnitus	dizziness	OTL disease	ototoxic	work noise	HT2	DM2	DL3	500Hzfailed	1000Hzfailed	2000Hzfailed	4000Hzfailed	low frequency	high frequency	SBP	DBP	FBG	TG	TC	LDL	sCr	weight	ccr	HT	DM	DL	S	T	O	P	B	A	N	G
1	1	41	passed	0	0	2	25.63	0	0	0	0	0	0	1	0	1	0	0	0	0	0	0	131	88	5.02	2.28	5.76	3.55	82	73.2	107.775	1	0	1	0	0	0	1	0	0	0	1
2	1	58	passed	0	0	5	34.06	0	0	0	0	0	0	1	1	1	0	0	0	0	0	0	168	104	12.4	3.92	4.69	2.77	74	90.5	122.297	1	0	1	1	0	0	1	0	1	1	1
3	1	49	passed	0	0	1	24.01	0	missing	missing	missing	missing	missing	1	0	1	0	0	0	0	0	0	138	90	5.9	2.26	5.78	3.56	74	69.4	104.077	0	0	0	0	0	0	0	0	0	0	1
4	1	42	passed	0	0	1	23.55	0	0	0	0	0	0	0	0	0	0	0	0	0	0	0	112	70	5.4	0.46	4.13	2.42	118	76.3	77.2778	0	0	0	0	0	0	0	0	0	0	1
5	1	41	passed	0	0	5	28.38	2	0	0	0	0	0	1	0	1	0	0	0	0	0	0	148	106	8.9	4.8	6.62	4.12	86	88.9	124.803	0	0	0	1	1	1	0	0	0	1	1
6	1	58	passed	0	0	4	28.14	0	0	0	0	0	0	1	1	1	0	0	0	0	0	0	167	101	7	2.21	5.33	2.83	93	92.2	99.1398	1	0	1	0	0	0	1	0	1	1	1
7	1	43	passed	0	0	9	28.06	0	0	0	0	0	0	0	0	1	0	0	0	0	0	0	130	80	6	2.26	5.31	3.42	76	79.2	123.273	0	0	1	1	0	1	0	0	0	1	1
8	1	44	bilateral fail	2	1	2	26.29	2	0	0	0	0	0	1	1	1	0	0	0	1	0	1	151	108	17.91	12.95	6.56	1.56	54	70.7	153.279	1	1	0	0	0	0	1	0	0	1	1
9	1	42	bilateral fail	2	1	2	27.48	0	0	0	0	0	0	1	0	1	0	0	0	1	0	1	146	109	6.7	2.97	6.66	4.16	93	83.2	106.918	0	0	0	0	0	0	0	0	0	1	1
10	1	42	passed	0	0	1	24.06	2	0	0	0	0	0	1	0	1	0	0	0	0	0	0	147	96	7.5	3.45	5.86	3.53	86	77.1	107.144	0	0	1	0	0	0	0	0	0	0	1
11	1	53	unilateral fail	1	1	4	29.75	2	0	0	0	0	0	1	1	1	0	0	0	1	0	1	130	93	7.6	1.42	6.45	4.16	77	93.2	128.419	1	0	1	0	0	0	1	0	1	1	1
12	1	45	passed	0	0	2	25.7	0	0	0	0	0	0	0	0	0	0	0	0	0	0	0	116	78	5.6	1.26	4.73	2.88	89	84.2	109.605	0	0	0	0	1	0	0	0	0	1	1
13	1	57	bilateral fail	2	1	9	27.13	2	0	0	0	0	0	1	0	0	0	0	0	1	0	1	139	92	5.9	1.49	4.71	3.13	100	77.5	78.4451	1	0	0	0	0	1	1	0	1	1	1
14	1	44	passed	0	0	9	26.54	0	0	0	0	0	0	1	0	1	0	0	0	0	0	0	163	92	5.8	2.75	5.87	3.56	71	76.7	126.472	1	0	0	0	1	0	1	0	0	1	1
15	1	49	passed	0	0	2	26.91	0	0	0	0	0	0	0	0	0	0	0	0	0	0	0	139	88	5.8	1.19	4.88	3.26	77	82.4	118.758	0	0	0	1	0	0	0	0	0	0	1
16	1	42	passed	0	0	1	21.1	0	0	0	0	0	0	0	0	0	0	0	0	0	0	0	108	66	5.25	0.48	4.67	2.8	75	61.7	98.3187	0	0	0	0	0	0	0	0	0	0	1
17	1	53	passed	0	0	5	26.59	2	0	0	0	0	0	0	0	1	0	0	0	0	0	0	125	89	5.5	2.02	5.73	3.57	82	80.5	104.157	0	0	0	1	1	0	0	0	1	1	1
18	1	63	passed	0	0	2	22.92	0	0	0	0	0	0	0	0	1	0	0	0	0	0	0	120	75	5.6	0.95	6.02	3.94	102	71	65.3635	0	0	0	0	0	0	0	0	1	0	1
19	1	44	passed	0	0	3	23.63	2	0	0	0	0	0	1	1	1	0	0	0	0	0	0	140	95	7.36	2.16	6.32	4.14	81	77.4	111.87	1	0	0	0	0	0	1	0	0	1	1
20	1	55	bilateral fail	2	1	2	23.14	2	0	0	0	0	0	0	0	1	0	0	1	1	0	1	132	80	6.7	0.8	6.78	4.54	60	63	108.841	0	0	0	0	0	0	0	0	1	0	1
21	1	58	bilateral fail	2	1	3	25.14	0	0	0	0	0	0	1	0	0	0	0	0	1	0	1	150	82	5.44	1.11	4.92	3.25	75	76.1	101.467	0	0	0	0	1	0	0	0	1	0	1
22	1	41	passed	0	0	9	32.21	2	0	0	0	0	0	1	0	1	0	0	0	0	0	0	159	108	5.82	4.36	5.87	3.75	59	106.7	218.34	0	0	0	1	0	1	0	0	0	1	1
23	1	56	bilateral fail	2	1	2	22.27	0	0	0	0	0	0	1	1	1	1	1	1	1	1	1	164	103	9.11	2.56	6.9	4.71	83	59.9	73.9289	0	1	0	0	0	0	0	0	1	0	1
24	1	57	unilateral fail	1	1	4	23.92	2	0	0	0	0	0	0	0	0	0	0	0	1	0	1	131	85	5.6	1.24	5.01	3.4	68	80.1	119.231	0	0	0	1	0	0	0	0	1	1	1
25	1	40	bilateral fail	2	1	1	21.73	0	0	0	0	0	1	0	0	0	0	0	0	1	0	1	133	82	5.3	0.84	4.15	2.27	84	70.4	102.207	0	0	0	0	0	0	0	0	0	0	1
26	1	62	unilateral fail	1	1	2	22.61	0	0	0	0	0	0	1	1	1	0	0	1	1	0	1	152	91	6.59	2.63	4.23	2.55	73	60.8	79.2249	0	0	1	0	0	0	0	0	1	0	1
27	1	49	unilateral fail	1	1	2	26.6	0	0	0	0	0	0	1	0	0	0	0	0	1	0	1	141	91	4.72	1.09	4.75	3.08	78	79.6	113.252	1	0	0	0	0	0	1	0	0	1	1
28	1	49	passed	0	0	5	29.77	2	0	0	0	0	0	1	0	1	0	0	0	0	0	0	133	91	5.58	2.9	3.42	1.58	102	89.1	96.9405	0	1	1	1	1	1	0	0	0	1	1
29	1	53	passed	0	0	3	24.13	2	0	0	0	0	0	0	0	1	0	0	0	0	0	0	133	80	5.27	2.56	4.62	2.79	90	71.4	84.1707	0	1	0	1	0	0	0	0	1	0	1
30	1	59	passed	0	0	3	28.64	2	0	0	0	0	0	1	0	1	0	0	0	0	0	0	147	97	5.2	1.27	6.27	4.34	87	88.7	100.711	0	0	0	0	0	0	0	0	1	1	1
31	1	42	passed	0	0	1	23.7	0	0	0	0	0	0	0	0	0	0	0	0	0	0	0	96	62	5.76	1.35	4.45	2.66	87	73.4	100.83	0	0	0	0	0	0	0	0	0	0	1
32	1	42	passed	0	0	2	19.16	0	0	0	0	0	0	0	0	0	0	0	0	0	0	0	123	75	5.5	0.63	4.35	2.18	76	66.3	104.259	0	0	0	0	1	0	0	0	0	0	1
33	1	63	bilateral fail	2	1	3	23.88	0	0	0	0	0	0	1	1	1	0	0	0	1	0	1	182	100	15	2.42	7.6	5.1	75	72.3	90.522	1	0	0	0	0	0	1	0	1	0	1
34	1	43	passed	0	0	2	26.2	2	0	0	0	0	0	0	0	1	0	0	0	0	0	0	124	80	5.84	1.35	5.42	3.59	77	76.6	117.678	0	0	0	0	0	0	0	0	0	1	1
35	1	50	passed	0	0	3	22.18	0	0	0	0	0	0	1	0	0	0	0	0	0	0	0	143	92	5.1	0.8	3.91	2.06	76	64.1	92.5706	1	1	0	0	1	0	1	0	1	0	1
36	1	44	passed	0	0	1	22.49	0	0	0	0	0	0	0	0	0	0	0	0	0	0	0	114	78	5.5	1.17	4.37	2.57	84	68.1	94.9129	0	0	0	0	0	0	0	0	0	0	1
37	1	63	passed	0	0	6	26.49	2	0	0	0	0	0	1	0	1	0	0	0	0	0	0	170	102	5.9	0.77	3.04	1.71	74	83	105.323	1	0	1	1	1	0	1	0	1	1	1
38	1	62	passed	0	0	4	28.73	0	0	0	0	0	0	1	1	1	0	0	0	0	0	0	143	82	12.68	1.38	4.42	2.66	55	90	155.654	1	0	1	0	0	0	1	0	1	1	1
39	1	57	bilateral fail	2	1	2	23.47	0	1	0	0	0	0	0	0	1	0	0	0	1	0	1	122	71	5.3	1.99	4.47	2.67	71	72.7	103.643	0	0	0	0	0	0	0	0	1	1	1
40	1	45	passed	0	0	1	24.1	0	0	0	0	0	0	0	0	0	0	0	0	0	0	0	120	77	5.09	0.64	5.07	3.11	88	66.4	87.4169	0	0	0	0	0	0	0	0	0	0	1
41	1	57	unilateral fail	1	1	3	27.87	2	0	0	0	0	0	1	0	1	0	0	0	1	0	1	148	99	6.5	0.71	5.32	3.52	63	83.4	133.995	1	1	1	0	0	0	1	0	1	1	1
42	1	52	passed	0	0	2	24.21	0	0	0	0	0	0	0	0	1	0	0	0	0	0	0	135	87	5.4	1.31	5.43	3.39	90	76.7	91.458	0	0	0	0	0	0	0	0	1	0	1
43	1	63	bilateral fail	2	1	3	26.9	2	1	0	0	0	0	0	0	1	0	0	0	1	0	1	132	79	5.2	0.71	6.55	3.86	88	80.5	85.8994	0	0	1	0	0	0	0	0	1	1	1
44	1	55	bilateral fail	2	1	2	25.47	0	0	0	0	0	0	1	1	1	0	0	0	1	0	1	172	85	8.2	0.56	4.83	2.68	89	73.6	85.7221	0	0	1	0	0	0	0	0	1	0	1
45	1	48	passed	0	0	2	19.4	2	0	0	0	0	0	1	0	0	0	0	0	0	0	0	141	96	5.78	1.25	3.88	1.54	76	57.4	84.7368	0	0	0	0	1	0	0	0	0	0	1
46	1	44	passed	0	0	1	20.62	2	0	0	0	0	0	0	0	1	0	0	0	0	0	0	109	73	5.1	0.96	5.25	3.38	92	59.6	75.8431	0	0	0	0	0	0	0	0	0	0	1
47	1	42	passed	0	0	1	24.09	0	1	0	0	0	0	0	0	1	0	0	0	0	0	0	124	75	5	0.85	6.48	4.46	81	68.8	101.512	0	0	1	0	0	0	0	0	0	0	1
48	1	41	passed	0	0	1	24.05	0	0	0	0	0	0	0	0	1	0	0	0	0	0	0	133	75	5.9	1.07	6.34	4.71	76	63.9	101.51	0	0	0	0	0	0	0	0	0	0	1
49	1	47	passed	0	0	1	23.22	2	0	0	0	0	0	0	0	1	0	0	0	0	0	0	121	78	5.8	1.41	5.21	3.37	89	67.1	85.507	0	0	1	0	0	0	0	0	0	0	1
50	1	56	unilateral fail	1	1	5	20.17	0	0	0	0	0	0	1	0	0	0	0	0	1	0	1	144	91	6.8	0.67	3.64	1.66	92	75.9	84.5122	1	0	0	1	0	1	1	0	1	0	1
51	1	44	bilateral fail	2	1	3	22.89	1	0	0	0	0	0	0	0	1	0	0	0	1	0	1	116	86	5.5	1.61	5.91	3.53	81	77.5	112.014	0	0	0	1	1	0	0	0	0	0	1
52	1	42	passed	0	0	9	25.57	2	0	0	0	0	0	0	0	1	0	0	0	0	0	0	118	84	6.05	1.01	5.37	3.75	81	78.3	115.528	0	0	0	1	1	0	0	0	0	1	1
53	1	56	passed	0	0	3	23.76	0	0	0	0	0	0	1	0	1	0	0	0	0	0	0	123	83	6.4	1.17	5.19	3.46	76	71.1	95.8344	1	0	0	0	0	0	1	0	1	0	1
54	1	58	bilateral fail	2	1	6	28.18	0	0	0	0	0	0	1	0	1	0	1	1	1	1	1	150	102	5.7	6.73	5.66	2.65	88	75.8	86.1364	1	0	0	1	0	1	1	0	1	1	1
55	1	53	passed	0	0	2	25.08	0	0	0	0	0	0	1	0	1	0	0	0	0	0	0	143	97	5.1	0.92	5.98	3.35	84	74.2	93.7195	0	0	0	0	0	0	0	0	1	1	1
56	1	47	passed	0	0	1	27.59	0	0	0	0	0	0	0	1	1	0	0	0	0	0	0	130	86	6.5	4	5.14	2.91	79	78.8	113.128	0	0	1	0	0	0	0	0	0	0	1
57	1	44	passed	0	0	2	25.39	0	0	0	0	0	0	0	0	1	0	0	0	0	0	0	117	67	5.26	1.95	4.46	2.57	75	68.3	106.615	0	0	0	0	1	0	0	0	0	0	1
58	1	61	bilateral fail	2	1	2	24.46	2	0	0	0	0	0	0	0	0	0	0	0	1	0	1	114	78	5.5	0.91	4.8	2.94	86	73.2	82.0023	0	0	0	0	0	0	0	0	1	0	1
59	1	41	passed	0	0	1	23.26	2	0	0	0	0	0	0	0	1	0	0	0	0	0	0	110	65	5.5	2.29	6.2	3.81	89	82.2	111.507	0	0	0	0	0	0	0	0	0	0	1
60	1	47	passed	0	0	1	26.5	2	0	0	0	0	0	0	0	1	0	0	0	0	0	0	122	83	6.7	2.35	5.77	3.82	67	77.5	131.189	0	0	0	0	0	0	0	0	0	0	1
61	1	40	passed	0	0	2	24.72	0	0	0	0	0	0	0	0	1	0	0	0	0	0	0	125	84	6.17	1.44	6.19	4.28	97	80.1	100.704	0	0	1	1	0	0	0	0	0	1	1
62	1	42	passed	0	0	2	25.3	0	0	0	0	0	0	1	0	1	0	0	0	0	0	0	138	84	6	1.78	5.71	3.86	69	76.6	132.676	1	0	0	0	0	0	1	0	0	1	1
63	1	50	unilateral fail	1	1	1	23.24	2	0	0	0	0	0	0	0	1	0	1	0	0	1	0	138	89	5.5	1.17	5.62	2.87	70	72.8	114.146	0	0	0	0	0	0	0	0	1	0	1
64	1	55	passed	0	0	2	22.39	0	0	0	0	0	0	1	0	0	0	0	0	0	0	0	145	86	5.2	0.97	5.05	3.19	78	64.7	85.9834	0	0	0	0	0	0	0	0	1	0	1
65	1	45	bilateral fail	2	1	3	28.63	0	0	0	0	0	0	1	0	1	0	0	0	1	0	1	143	105	5.8	2.91	6.85	4.49	90	93.8	120.745	0	0	0	1	0	0	0	0	0	1	1
66	1	43	passed	0	0	1	26.88	2	0	0	0	0	0	0	0	1	0	0	0	0	0	0	118	72	7.29	1.95	6.15	4.28	86	87.1	119.806	0	0	1	0	0	0	0	0	0	1	1
67	1	50	passed	0	0	9	30.31	0	0	0	0	0	0	1	0	1	0	0	0	0	0	0	158	106	5.47	3.17	5.01	2.91	110	99.3	99.0798	1	1	1	1	0	0	1	0	1	1	1
68	1	40	passed	0	0	9	25.08	0	0	0	0	0	0	1	0	0	0	0	0	0	0	0	137	93	5.7	0.86	4.03	2.2	80	77.7	118.445	0	0	0	1	1	0	0	0	0	1	1
69	1	40	passed	0	0	2	26.5	2	0	0	0	0	0	0	0	1	0	0	0	0	0	0	124	84	5.4	2.17	5.4	3.75	73	78.4	130.972	0	0	0	1	0	0	0	0	0	1	1
70	1	56	bilateral fail	2	1	3	22.63	0	0	0	0	0	0	0	0	1	0	0	0	1	0	1	124	79	5.2	1.45	5.56	3.65	77	61.6	81.9512	0	1	0	0	1	0	0	0	1	0	1
71	1	40	passed	0	0	1	21.76	2	0	0	0	0	0	0	1	1	0	0	0	0	0	0	132	82	6.2	1.91	3.88	2.14	100	76.1	92.8049	0	1	0	0	0	0	0	0	0	0	1
72	1	43	passed	0	0	2	27.08	0	0	0	0	0	0	0	0	0	0	0	0	0	0	0	130	87	5.9	0.67	4.98	3.21	85	89.7	124.834	0	0	0	0	0	0	0	0	0	1	1
73	1	41	passed	0	0	1	29.37	0	0	0	0	0	0	1	0	1	0	0	0	0	0	0	149	99	5.42	2.19	5.29	3.71	85	87.9	124.851	0	0	0	0	0	0	0	0	0	1	1
74	1	59	bilateral fail	2	1	4	27.29	0	0	0	0	0	0	1	0	1	0	0	0	1	0	1	152	89	6.1	1.03	4.26	2.65	57	76.1	131.881	1	0	1	0	0	0	1	0	1	1	1
75	1	48	bilateral fail	2	1	1	23.99	2	0	0	0	0	0	0	1	1	0	0	0	1	0	1	134	88	7.3	3.25	4.52	2.76	71	67.7	106.98	0	1	0	0	0	0	0	0	0	0	1
76	1	45	bilateral fail	2	1	9	23.46	2	0	0	0	0	0	1	0	1	0	0	0	1	0	1	127	90	6.33	3.85	5.62	3.3	79	77.7	113.947	0	0	0	1	1	1	0	0	0	1	1
77	1	50	unilateral fail	1	1	3	28.83	0	0	0	0	0	0	0	0	1	0	0	0	1	0	1	128	88	7.27	3.9	6.46	4.05	62	93.4	165.342	0	0	1	0	1	0	0	0	1	1	1
78	1	46	unilateral fail	1	1	9	29.5	2	0	0	0	0	0	1	0	1	1	0	0	0	1	0	155	104	6.4	5.3	7.27	4.85	79	81.3	117.972	1	0	1	0	1	0	1	0	0	1	1
79	1	63	passed	0	0	5	26.64	2	0	0	0	0	0	1	0	1	0	0	0	0	0	0	141	90	5.7	1.72	4.08	2.41	98	77	73.7805	1	0	0	1	0	1	1	0	1	0	1
80	1	40	passed	0	0	9	29.77	0	0	0	0	0	0	1	0	1	0	0	0	0	0	0	145	98	6.7	2.81	4.4	2.52	103	95.4	112.953	1	0	1	1	0	0	1	0	0	1	1
81	1	42	passed	0	0	1	25.76	0	0	0	0	0	0	0	0	1	0	0	0	0	0	0	138	89	5.9	1.44	6.75	4.45	75	67.6	107.72	0	0	0	0	0	0	0	0	0	0	1
82	1	40	passed	0	0	4	35.04	0	0	0	0	0	0	1	0	1	0	0	0	0	0	0	153	104	5	1.31	5.33	3.49	66	106.1	196.046	1	0	0	0	0	0	1	1	0	1	1
83	1	44	passed	0	0	9	30.9	2	0	0	0	0	0	1	1	1	0	0	0	0	0	0	145	96	11.4	5.55	7.66	4.89	133	99	87.1447	1	0	0	1	0	0	1	0	0	1	1
84	1	52	unilateral fail	1	1	3	26.19	2	0	0	0	0	0	0	0	1	0	0	0	1	0	1	129	85	7	2.81	3.02	1.03	90	83.9	100.043	0	0	0	0	0	1	0	0	1	1	1
85	1	63	bilateral fail	2	1	2	27.67	0	0	0	0	0	0	0	0	1	0	0	0	1	0	1	116	75	5.82	1.32	4.74	3.13	102	82.8	76.2267	0	0	1	0	0	0	0	0	1	1	1
86	1	45	unilateral fail	1	1	1	24.69	2	0	0	0	0	0	1	0	1	0	0	0	1	0	1	136	90	5.3	1.8	5.71	3.95	73	73.9	117.282	0	0	0	0	0	0	0	0	0	0	1
87	1	51	passed	0	0	3	25.02	0	0	0	0	0	0	0	0	1	0	0	0	0	0	0	139	88	5.26	1.87	5.62	3.78	75	67.3	97.3935	0	0	0	1	0	0	0	0	1	0	1
88	1	52	passed	0	0	4	28.92	0	0	0	0	0	0	0	0	1	0	0	0	0	0	0	138	83	5.59	0.87	3.81	2.02	78	79.7	109.656	0	1	1	1	0	0	0	0	1	1	1
89	1	51	passed	0	0	4	22.16	0	0	0	0	0	0	1	0	1	0	0	0	0	0	0	134	90	6.78	1.44	5.24	3.09	84	64.8	83.7282	0	0	0	1	1	0	0	0	1	0	1
90	1	48	passed	0	0	1	24.81	2	0	0	0	0	0	1	0	1	0	0	0	0	0	0	144	90	5.5	3.54	5.01	2.73	80	80.4	112.756	0	0	0	0	0	0	0	0	0	0	1
91	1	50	passed	0	0	9	30.48	2	0	0	0	0	0	1	0	1	0	0	0	0	0	0	130	86	6.34	3.63	4.52	2.43	74	85	126.071	1	0	0	0	1	0	1	0	1	1	1
92	1	48	bilateral fail	2	1	2	29.81	0	0	0	0	0	0	1	0	0	0	0	0	1	0	1	141	96	6.7	1.18	5.06	3.22	80	93.4	130.988	0	0	0	0	0	0	0	0	0	1	1
93	1	40	unilateral fail	1	1	1	18.96	0	0	0	0	0	0	0	0	1	0	0	0	1	0	1	120	74	5	0.79	6.72	3.86	80	62.8	95.7317	0	0	0	0	0	0	0	0	0	0	1
94	1	50	passed	0	0	2	27.77	0	0	0	0	0	0	1	1	0	0	0	0	0	0	0	141	92	5.8	1.14	4.2	2.65	73	81.2	122.085	0	0	0	1	0	0	0	0	1	0	1
95	1	41	unilateral fail	1	1	5	27.5	0	0	0	0	0	0	1	0	1	0	0	0	1	0	1	147	95	6.4	1.21	5.45	3.84	84	91.1	130.936	1	0	1	1	1	0	1	0	0	1	1
96	1	41	passed	0	0	1	18.66	0	0	0	0	0	0	0	0	1	0	0	0	0	0	0	116	76	5.04	0.53	5.46	3.05	83	53.3	77.5301	0	0	0	0	0	0	0	0	0	0	1
97	1	41	passed	0	0	1	26.46	0	0	0	0	0	0	0	0	1	0	0	0	0	0	0	114	77	5.8	1.83	5.29	3.56	106	80.1	91.2322	0	0	0	0	0	0	0	0	0	0	1
98	1	47	passed	0	0	9	25.95	2	0	0	0	0	0	1	0	1	0	0	0	0	0	0	139	92	5.71	2.46	4.38	2.53	88	81.3	104.78	0	0	0	1	1	0	0	0	0	1	1
99	1	54	bilateral fail	2	1	4	26.47	2	1	0	0	0	0	0	0	1	0	0	1	1	0	1	128	75	6.3	1.12	7.03	4.99	82	84.8	108.459	0	0	0	1	0	0	0	0	1	1	1
100	1	40	bilateral fail	2	1	1	24.94	0	0	0	0	0	0	0	0	1	0	0	0	1	0	1	136	86	5.1	1.16	5.52	3.69	78	82.6	129.143	0	0	0	0	0	0	0	0	0	0	1
101	1	41	passed	0	0	1	20.47	2	0	0	0	0	0	0	0	0	0	0	0	0	0	0	128	85	4.7	0.95	4.59	2.98	91	62.7	83.1855	0	0	0	0	0	0	0	0	0	0	1
102	1	51	unilateral fail	1	1	6	33.99	2	0	0	0	0	0	1	0	1	0	1	0	0	1	0	148	100	6.46	1.85	4.99	3.26	65	102.9	171.822	1	1	0	1	0	1	1	0	1	1	1
103	1	44	passed	0	0	3	25.8	0	0	0	0	0	0	0	0	1	0	0	0	0	0	0	128	83	6.6	2.87	5.5	3.57	87	83.6	112.498	0	0	0	1	0	0	0	0	0	1	1
104	1	59	passed	0	0	2	22.82	0	0	0	0	0	0	1	0	1	0	0	0	0	0	0	150	89	5.8	0.78	6.03	3.68	79	69.9	87.402	0	0	0	0	0	0	0	0	1	0	1
105	1	43	bilateral fail	2	1	2	25.79	0	0	0	0	0	0	0	0	1	0	0	0	1	0	1	131	71	6.25	0.82	5.18	3.5	84	75.4	106.182	0	0	0	1	0	0	0	0	0	0	1
106	1	40	passed	0	0	1	23.94	2	0	0	0	0	0	0	0	1	0	0	0	0	0	0	115	80	6.11	2.82	5.03	3.12	84	75	108.885	0	0	0	0	0	0	0	0	0	0	1
107	1	42	passed	0	0	1	22.35	2	0	0	0	0	1	0	0	0	0	0	0	0	0	0	109	70	5.36	0.79	4.37	2.66	67	70.8	126.29	0	0	0	0	0	0	0	0	0	1	1
108	1	42	passed	0	0	2	27.54	0	0	0	0	0	0	0	0	1	0	0	0	0	0	0	118	76	5.36	2.64	6.15	3.98	75	76.8	122.38	0	0	1	1	0	0	0	0	0	1	1
109	1	43	passed	0	0	1	23.07	0	0	0	0	0	0	1	0	0	0	0	0	0	0	0	154	97	5.2	1.04	5.2	3.31	88	65.9	88.5851	0	0	0	0	0	0	0	0	0	0	1
110	1	41	passed	0	0	1	22.69	0	0	0	0	0	0	0	0	1	0	0	0	0	0	0	127	70	5.3	2.29	6.08	4.07	95	71.1	90.3582	0	0	0	0	0	0	0	0	0	0	1
111	1	42	passed	0	0	1	24.87	0	0	0	0	0	0	1	0	1	0	0	0	0	0	0	152	95	6.5	1.15	5.88	4.2	102	66.9	78.3859	0	0	0	0	0	0	0	0	0	0	1
112	1	45	bilateral fail	2	1	3	28.34	0	0	0	0	0	0	1	0	1	0	0	0	1	0	1	160	99	5.5	2.2	4.51	2.66	73	85.8	136.168	1	1	1	0	0	0	1	0	0	1	1
113	1	41	passed	0	0	1	23.31	0	0	0	0	0	0	1	0	0	0	0	0	0	0	0	139	96	5.2	1.21	4.69	2.43	84	71.4	102.622	0	0	0	0	0	0	0	0	0	1	1
114	1	40	passed	0	0	2	24.37	0	0	0	0	0	1	0	0	1	0	0	0	0	0	0	124	76	5.8	4.96	4.33	1.96	72	69.6	117.886	0	0	1	1	0	0	0	0	0	1	1
115	1	48	bilateral fail	2	1	1	23.56	2	0	0	1	0	0	0	0	1	1	1	0	1	1	1	98	58	4.81	2.04	5.46	3.56	75	67.3	100.676	0	0	1	0	0	0	0	0	0	0	1
116	1	45	passed	0	0	1	24.74	0	0	0	0	0	0	0	0	1	0	0	0	0	0	0	128	78	6.11	2.67	5.94	4.03	79	73.2	107.348	0	0	0	0	0	0	0	0	0	0	1
117	1	47	passed	0	0	1	24.64	0	0	0	0	0	0	0	0	1	0	0	0	0	0	0	120	82	6.7	1.42	6.95	4.43	82	74.6	103.18	0	0	1	0	0	0	0	0	0	0	1
118	1	49	passed	0	0	2	22.48	0	1	0	0	0	0	0	0	1	0	0	0	0	0	0	121	80	5.47	3.21	6.14	4.15	82	61.2	82.8257	0	0	0	0	1	0	0	0	0	0	1
119	1	44	passed	0	0	1	20.62	2	0	0	0	0	0	0	0	0	0	0	0	0	0	0	121	84	6.3	1.36	4.9	2.32	73	61.7	98.9509	0	0	0	0	0	0	0	0	0	0	1
120	1	43	passed	0	0	1	24.15	2	0	0	0	0	0	1	0	0	0	0	0	0	0	0	163	114	5.6	1.19	4.81	3.17	107	74.8	82.6943	0	0	0	0	0	0	0	0	0	0	1
121	1	48	passed	0	0	2	22.09	2	0	0	0	0	0	1	0	1	0	0	0	0	0	0	149	99	13.2	0.89	6	4.11	67	70	117.219	0	0	0	1	0	0	0	0	0	0	1
122	1	46	passed	0	0	3	26.99	2	0	0	0	0	0	0	0	1	0	0	0	0	0	0	134	71	5.57	3.02	4.73	2.94	71	71.7	115.764	0	0	0	1	0	0	0	0	0	1	1
123	1	49	passed	0	0	9	24.87	2	0	0	0	0	0	0	0	1	0	0	0	0	0	0	115	77	5.6	1.14	5.47	3.64	83	75.3	100.68	0	0	0	1	1	0	0	0	0	1	1
124	1	41	passed	0	0	3	29.9	0	0	0	0	0	1	1	0	0	0	0	0	0	0	0	149	98	5.3	0.81	3.74	2.03	85	84.4	119.879	0	0	0	1	1	0	0	0	0	0	1
125	1	45	bilateral fail	2	1	2	25.63	2	0	0	0	0	0	0	0	1	1	1	0	1	1	1	120	80	5.47	18.02	7.14	1.13	60	73.2	141.341	0	0	1	0	1	0	0	0	0	1	1
126	1	43	passed	0	0	3	27.15	0	0	0	0	0	0	0	0	1	0	0	0	0	0	0	120	79	5.2	0.45	3.73	1.73	79	82.2	123.084	0	0	1	1	0	0	0	0	0	1	1
127	1	40	bilateral fail	2	1	2	25.95	2	0	0	0	0	0	1	0	0	0	0	0	1	0	1	137	90	5	1.2	5.15	3.25	94	81.3	105.475	0	0	0	0	0	0	0	0	0	1	1
128	1	43	passed	0	0	2	23.76	0	0	0	0	0	0	1	0	1	0	0	0	0	0	0	158	106	5.1	0.99	5.92	3.27	100	71.1	84.1061	1	0	0	0	0	0	1	0	0	0	1
129	1	42	unilateral fail	1	1	9	26.33	0	0	0	0	0	0	1	0	1	0	0	0	1	0	1	152	107	6.18	1.85	5.13	3.32	78	77.9	119.359	0	0	0	1	1	0	0	0	0	1	1
130	1	42	passed	0	0	5	31.87	2	0	0	0	0	0	1	0	1	0	0	0	0	0	0	141	92	5.75	6.93	5.25	2.1	83	102.1	147.014	1	0	1	1	0	1	1	0	0	1	1
131	1	41	passed	0	0	2	19.82	0	0	0	0	0	0	0	0	1	0	0	0	0	0	0	113	74	5.05	1.61	5.9	3.78	89	63.5	86.14	0	0	1	1	0	0	0	0	0	0	1
132	1	41	passed	0	0	2	26.33	0	0	0	0	0	0	0	0	1	0	0	0	0	0	0	125	79	5.92	1.06	5.59	2.69	104	77	89.3879	0	0	0	1	0	0	0	0	0	1	1
133	1	50	passed	0	0	9	26.29	0	0	0	0	0	0	1	0	1	0	0	0	0	0	0	145	90	5.2	2.1	5.06	2.88	73	75.1	112.913	1	0	1	1	0	0	1	0	1	1	1
134	1	41	unilateral fail	1	1	3	30.6	0	0	0	0	0	0	1	0	0	0	0	0	1	0	1	132	91	missing	missing	missing	missing	missing	83.3	#VALUE!	0	0	0	1	0	0	0	0	0	1	1
135	1	41	unilateral fail	1	1	1	25.31	0	0	0	0	0	0	0	0	0	0	0	0	1	0	1	121	75	5.9	1.38	3.56	1.87	93	70.6	91.6522	0	0	0	0	0	0	0	0	0	0	1
136	1	40	passed	0	0	1	22.85	2	0	0	0	0	0	0	0	1	0	0	0	0	0	0	129	86	5.8	1.12	6.07	3.97	64	71.6	136.433	0	0	0	0	0	0	0	0	0	0	1
137	1	40	passed	0	0	2	20.58	0	0	0	0	0	0	0	0	1	0	0	0	0	0	0	130	67	5.6	0.73	5.52	3.62	72	62.3	105.522	0	0	0	0	1	0	0	0	0	0	1
138	1	41	bilateral fail	2	1	3	27.51	0	0	0	0	0	0	1	0	0	0	0	0	1	0	1	134	93	5.35	1.19	3.4	1.66	68	72.2	128.189	0	0	0	1	1	0	0	0	0	0	1
139	1	56	passed	0	0	3	21.55	2	0	0	0	0	0	0	0	0	0	0	0	0	0	0	120	76	4.87	1.3	4.14	2.61	88	64.5	75.0831	0	0	0	0	1	0	0	0	1	0	1
140	1	42	passed	0	0	3	29.48	0	0	0	0	0	0	1	0	1	0	0	0	0	0	0	141	87	5.1	2.29	4.95	2.82	97	87.2	107.438	0	0	0	1	0	0	0	0	0	1	1
141	1	52	passed	0	0	2	25.89	0	1	0	0	0	0	0	0	1	0	0	0	0	0	0	122	85	5.72	0.8	5.11	3.41	72	76.6	114.173	0	0	0	0	0	0	0	0	1	0	1
142	1	58	bilateral fail	2	1	4	27.34	0	1	0	0	0	0	1	0	0	0	0	1	1	0	1	141	83	6.7	0.61	3.72	2.09	106	84.7	79.9057	1	0	0	0	0	0	1	0	1	1	1
143	1	42	passed	0	0	1	19.98	0	0	0	0	0	0	1	0	1	0	0	0	0	0	0	157	101	5.2	0.84	5.64	3.25	86	61.2	85.0482	0	0	0	0	0	0	0	0	0	0	1
144	1	45	passed	0	0	1	24.15	0	0	0	0	0	0	0	0	1	0	0	0	0	0	0	130	76	5.2	1.38	6.59	4.44	75	69.8	107.821	0	0	0	0	0	0	0	0	0	0	1
145	1	42	passed	0	0	2	24.06	0	0	0	0	0	0	1	0	0	0	0	0	0	0	0	133	105	5.4	1.6	4.55	2.78	91	67.1	88.1238	0	0	0	0	1	0	0	0	0	0	1
146	1	46	unilateral fail	1	1	9	25.23	0	0	0	0	0	0	1	0	1	1	0	0	0	1	0	136	92	5	0.73	3.22	1.91	69	76.4	126.928	1	0	1	1	0	1	1	0	0	1	1
147	1	57	bilateral fail	2	1	3	22.23	2	0	0	0	0	0	1	0	1	0	0	0	1	0	1	127	86	5.9	2.04	3.78	1.91	71	67.3	95.9447	1	0	1	0	0	0	1	0	1	0	1
148	1	51	passed	0	0	3	25.53	0	0	0	0	0	0	1	0	1	0	0	0	0	0	0	129	82	6.08	0.33	3.34	1.37	84	76.4	98.7166	1	0	1	0	0	0	1	0	1	0	1
149	1	50	bilateral fail	2	1	9	26.5	2	0	0	0	0	0	1	0	1	0	0	1	1	0	1	135	95	5.8	2.96	5.78	4.05	88	74.8	93.2927	1	1	0	1	0	0	1	0	1	1	1
150	1	42	bilateral fail	2	1	5	28.66	0	0	0	0	0	0	1	0	1	0	0	0	1	0	1	126	98	5.1	2.35	4.17	2.34	93	93.9	120.669	1	0	0	1	0	1	1	0	0	1	1
151	1	45	passed	0	0	2	29.34	0	0	0	0	0	0	0	0	1	0	0	0	0	0	0	124	78	6.15	1.39	5.44	3.64	106	85.8	93.7759	0	0	0	1	0	0	0	0	0	1	1
152	1	64	bilateral fail	2	1	3	27.61	2	0	0	0	0	0	1	0	0	1	1	1	1	1	1	151	97	5.9	1.41	4.6	3.02	65	79.8	113.786	0	1	0	0	1	0	0	0	1	0	1
153	1	41	passed	0	0	3	34.27	0	0	0	0	0	0	0	0	1	0	0	0	0	0	0	132	85	7.53	1.33	6.17	4.06	66	93.3	170.671	0	0	0	1	0	0	0	0	0	1	1
154	1	57	bilateral fail	2	1	2	21.68	2	0	0	0	0	0	0	0	0	0	1	0	1	1	1	108	65	5.12	1.14	4.81	3.28	84	61.2	73.7456	0	0	0	0	0	0	0	0	1	0	1
155	1	51	passed	0	0	2	27.29	0	missing	missing	missing	missing	missing	0	0	0	0	0	0	0	0	0	130	74	5.6	0.72	5.08	2.96	85	76.1	97.1722	0	0	0	0	0	0	0	0	1	0	1
156	1	45	passed	0	0	1	25.9	2	0	0	0	0	0	0	0	1	0	0	0	0	0	0	131	87	5.3	0.83	5.58	3.87	76	83	126.524	0	0	0	0	0	0	0	0	0	0	1
157	1	53	unilateral fail	1	1	9	27.51	0	0	0	0	0	0	1	0	0	0	0	0	1	0	1	156	100	5.52	1.35	4.89	3.14	91	85.2	99.3353	1	0	0	0	1	0	1	0	1	1	1
158	1	43	passed	0	0	2	24.34	2	0	0	0	0	0	0	0	1	0	0	0	0	0	0	128	79	5.2	1.55	5.57	3.83	86	72	99.0357	0	0	1	0	0	1	0	0	0	0	1
159	1	59	bilateral fail	2	1	2	19.45	1	0	0	0	0	0	0	1	1	0	1	1	1	1	1	123	85	5	0.68	3.86	1.57	89	56.2	62.376	0	1	1	0	0	0	0	0	1	0	1
160	1	41	passed	0	0	9	27.58	0	0	0	0	0	0	1	0	1	0	0	0	0	0	0	150	100	5.5	2.9	4.64	2.8	85	76	107.948	1	0	1	0	1	0	1	0	0	1	1
161	1	46	passed	0	0	3	29.13	2	0	0	0	0	0	1	0	1	0	0	0	0	0	0	135	97	5.3	4.59	5.74	2.88	90	83.2	105.973	0	0	1	0	1	0	0	0	0	1	1
162	1	41	passed	0	0	1	25.25	2	0	0	0	0	0	0	0	1	0	0	0	0	0	0	138	87	5.4	2.36	5.27	3.08	94	67.9	87.2094	0	0	0	0	0	0	0	0	0	0	1
163	1	53	bilateral fail	2	1	4	28.67	2	0	0	0	0	1	1	0	1	0	0	0	1	0	1	157	96	6.1	1.19	4.81	2.84	94	86.8	97.9709	0	0	1	0	1	0	0	0	1	1	1
164	1	49	bilateral fail	2	1	3	28.82	0	0	0	0	0	0	1	1	1	0	1	0	1	1	1	162	111	7.16	2.94	3.26	1.57	97	90.3	103.31	1	0	1	0	0	0	1	0	0	1	1
165	1	40	passed	0	0	1	22.29	0	0	0	0	0	0	0	0	0	0	0	0	0	0	0	137	87	5.23	0.63	4.24	2.24	85	66.7	95.6958	0	0	0	0	0	0	0	0	0	0	1
166	1	51	bilateral fail	2	1	5	32.52	0	0	0	0	0	0	1	0	1	0	0	0	1	0	1	128	84	5.33	5.3	5.49	2.54	84	99.6	128.693	1	0	0	1	0	0	1	0	1	1	1
167	1	56	bilateral fail	2	1	4	22.66	0	0	0	0	0	0	1	0	1	0	0	1	1	0	1	138	92	5.4	1.66	6.78	4.91	93	69.4	76.4437	1	0	0	1	0	0	1	0	1	0	1
168	1	57	passed	0	0	2	23.67	2	0	0	0	0	0	0	0	0	0	0	0	0	0	0	113	66	5.5	0.83	4.88	2.63	78	69.2	89.7999	0	0	0	0	0	0	0	0	1	0	1
169	1	54	bilateral fail	2	1	4	30.56	2	0	0	0	0	0	1	0	1	0	1	1	1	1	1	160	105	6.88	2.05	4.64	2.84	75	93.6	130.888	1	0	0	0	0	0	1	0	1	1	1
170	1	50	passed	0	0	2	25.49	0	0	0	0	0	0	0	0	1	0	0	0	0	0	0	128	87	5.7	1.86	5.12	3.51	92	75.4	89.9523	0	0	1	0	1	0	0	0	1	0	1
171	1	63	passed	0	0	4	26.44	0	0	0	0	0	0	1	0	1	0	0	0	0	0	0	166	110	6.5	1.75	4.25	2.36	66	76.4	108.699	1	0	0	0	0	0	1	0	1	1	1
172	1	42	passed	0	0	1	21.94	0	0	0	0	0	0	0	0	1	0	0	0	0	0	0	132	81	5.7	0.96	6.88	4.7	73	63.4	103.796	0	0	0	0	0	0	0	0	0	0	1
173	1	40	passed	0	0	1	24.1	0	0	0	0	0	0	0	0	1	0	0	0	0	0	0	125	72	5.2	1.33	6.18	3.85	84	78.1	113.386	0	0	0	0	0	0	0	0	0	0	1
174	1	41	passed	0	0	1	27.33	0	0	0	0	0	0	0	0	1	0	0	0	0	0	0	106	60	4.84	0.67	5.52	3.7	92	74.4	97.6352	0	0	0	0	0	0	0	0	0	1	1
175	1	58	bilateral fail	2	1	3	26.16	2	0	0	0	0	0	1	0	1	0	0	0	1	0	1	151	92	5.5	1.48	5.83	4.01	78	87.6	112.308	1	0	0	0	0	0	1	0	1	1	1
176	1	40	passed	0	0	1	26.89	0	0	0	0	0	0	1	0	0	0	0	0	0	0	0	141	92	10.2	1.64	3.45	1.76	101	77.7	93.8179	0	0	0	0	0	0	0	0	0	0	1
177	1	62	bilateral fail	2	1	2	23.27	0	1	0	0	0	0	0	0	1	0	0	0	1	0	1	116	85	5	0.71	5.24	3.34	92	75.4	77.9586	0	0	0	0	0	0	0	0	1	0	1
178	1	49	bilateral fail	2	1	3	29.7	2	0	0	0	0	0	1	0	1	0	0	0	1	0	1	145	101	5.6	3.83	6.46	3.9	74	92	137.97	1	1	1	0	0	0	1	0	0	1	1
179	1	40	passed	0	0	1	25.46	0	0	0	0	0	0	0	0	0	0	0	0	0	0	0	128	66	5.57	0.67	4.01	1.94	90	82.5	111.789	0	0	0	0	0	0	0	0	0	0	1
180	1	44	passed	0	0	1	21.86	0	0	0	0	0	0	0	0	1	0	0	0	0	0	0	124	75	5.2	0.75	4.18	2.35	66	71.6	127.007	0	0	1	0	0	0	0	0	0	0	1
181	1	43	passed	0	0	9	30.01	2	0	0	0	0	0	0	0	1	0	0	0	0	0	0	136	88	7.4	5.66	5.42	2.95	89	84.7	112.577	0	0	0	1	0	1	0	0	0	1	1
182	1	63	bilateral fail	2	1	6	26.61	2	0	0	0	0	0	1	1	1	1	0	1	1	1	1	139	82	12.16	1.65	5.23	3.51	109	81.5	70.2115	1	0	0	1	0	1	1	0	1	1	1
183	1	50	unilateral fail	1	1	4	25.25	0	0	0	1	0	0	1	0	0	0	0	0	1	0	1	108	75	5.4	0.92	4.8	3.28	76	67.1	96.9031	1	0	0	0	1	1	1	0	1	0	1
184	1	44	passed	0	0	3	25.65	2	0	0	0	0	0	0	0	0	0	0	0	0	0	0	128	82	5.2	0.77	4.61	2.56	91	69	88.7698	0	0	0	1	1	0	0	0	0	0	1
185	1	42	passed	0	0	1	23.25	2	0	0	0	0	0	0	0	0	0	0	0	0	0	0	127	85	5.49	1.31	4.45	2.52	68	67.2	118.106	0	0	0	0	0	0	0	0	0	0	1
186	1	43	passed	0	0	2	21.33	0	0	0	0	0	0	1	0	0	0	0	0	0	0	0	152	105	5.5	1.55	4.61	2.78	80	54.6	80.7348	1	0	0	0	0	0	1	0	0	0	1
187	1	57	passed	0	0	2	26.93	0	0	0	0	0	0	0	0	1	0	0	0	0	0	0	132	84	8.62	2.66	5.08	3.31	99	74.2	75.8635	0	0	0	0	0	0	0	0	1	0	1
188	1	45	passed	0	0	1	22.56	0	0	0	0	0	0	0	0	1	0	0	0	0	0	0	119	77	6	2.1	6.35	4.31	86	72.3	97.3979	0	0	0	0	0	0	0	0	0	0	1
189	1	55	passed	0	0	3	31.97	0	0	0	0	0	0	0	0	1	0	0	0	0	0	0	139	88	5.2	2.14	3.92	2.24	72	91.3	131.445	0	0	0	0	0	0	0	0	1	1	1
190	1	51	unilateral fail	1	1	4	25.73	2	0	0	0	0	0	0	0	1	0	0	0	1	0	1	124	80	6.4	1.46	6	4.31	80	78.8	106.909	0	0	0	1	1	0	0	0	1	0	1
191	1	57	passed	0	0	9	29.99	2	1	0	0	0	0	1	1	0	0	0	0	0	0	0	missing	missing	7.5	0.99	3.5	2	95	missing	#VALUE!	1	0	0	1	0	0	1	0	1	1	1
192	1	58	bilateral fail	2	1	4	26.93	0	0	0	0	0	1	1	0	1	0	0	0	1	0	1	161	79	6.8	0.79	5.57	3.5	74	89.2	120.541	1	0	1	0	0	0	1	0	1	1	1
193	1	52	unilateral fail	1	1	3	27.56	0	0	0	0	0	0	1	1	1	0	0	0	1	0	1	138	91	15.2	2.77	5.01	2.89	64	68.8	115.366	1	0	1	0	0	0	1	0	1	1	1
194	1	65	bilateral fail	2	1	5	28.14	2	1	0	0	0	0	1	0	0	0	1	1	1	1	1	137	88	5.7	1.2	4.95	3.29	78	92.2	108.114	1	1	0	0	1	0	1	0	1	1	1
195	1	56	unilateral fail	1	1	2	22.5	2	0	0	0	0	0	1	0	0	0	1	1	1	1	1	146	84	5.3	1.37	4.88	2.92	79	72.1	93.4918	0	0	0	0	0	0	0	0	1	0	1
196	1	45	passed	0	0	1	24.69	0	0	0	0	0	0	0	0	1	0	0	0	0	0	0	123	74	5.48	0.72	4.57	2.35	88	72.2	95.0527	0	0	1	0	0	0	0	0	0	0	1
197	1	49	passed	0	0	9	26.09	0	0	0	0	0	0	1	0	1	0	0	0	0	0	0	153	100	5.2	1.34	6.02	4.25	89	79.9	99.6287	0	0	1	1	0	1	0	0	0	1	1
198	1	58	passed	0	0	3	21.36	0	0	0	0	0	0	1	0	1	0	0	0	0	0	0	155	92	9.2	0.62	5.34	2.99	70	60.3	86.1429	0	0	0	1	0	0	0	0	1	0	1
199	1	41	passed	0	0	9	29.76	2	0	0	0	0	0	1	0	1	0	0	0	0	0	0	152	108	5.6	2.06	3.77	1.8	70	85	146.603	1	0	0	1	0	0	1	0	0	1	1
200	1	48	bilateral fail	2	1	2	22.96	0	1	0	0	0	0	0	0	0	0	0	1	1	0	1	110	68	5.2	0.72	4.6	2.61	78	61	87.7423	0	0	0	0	1	0	0	0	0	0	1
201	1	62	passed	0	0	3	23.81	0	0	0	0	0	0	1	1	0	0	0	0	0	0	0	182	94	8.9	1.43	4.69	3.03	64	78	115.93	1	0	0	0	0	0	1	0	1	1	1
202	1	62	passed	0	0	3	24.08	0	0	0	0	0	0	1	0	1	0	0	0	0	0	0	145	96	5	2.16	5.73	3.25	81	74.6	87.6061	0	0	0	0	1	0	0	0	1	0	1
203	1	57	passed	0	0	6	25.15	2	0	0	0	0	0	1	0	1	0	0	0	0	0	0	145	83	5.8	3.33	4.33	2.37	110	78.8	72.51	1	0	1	1	0	1	1	0	1	1	1
204	1	64	bilateral fail	2	1	3	26.24	0	0	0	0	0	0	1	1	1	0	0	0	1	0	1	172	72	7.7	1.23	6.15	4.08	95	82.2	80.1951	1	0	0	0	0	0	1	0	1	1	1
205	1	53	passed	0	0	4	31.24	0	0	0	0	0	0	1	0	0	0	0	0	0	0	0	139	97	6.86	1.2	4.36	2.41	92	100.1	115.439	1	0	0	0	0	0	1	0	1	1	1
206	1	41	unilateral fail	1	1	2	28.04	0	1	0	0	0	0	0	0	1	0	0	0	1	0	1	122	87	5.4	1.71	4.27	2.34	71	78.2	132.975	0	0	1	0	1	0	0	0	0	0	1
207	1	40	unilateral fail	1	1	3	26.4	2	0	0	0	0	0	0	0	1	0	0	0	1	0	1	127	84	4.73	0.96	6.18	4.07	74	77.2	127.225	0	0	0	1	1	0	0	0	0	0	1
208	1	43	passed	0	0	2	22.21	0	0	0	0	0	0	1	0	0	0	0	0	0	0	0	138	86	5.2	1.57	4.63	2.63	87	68.8	93.5464	1	0	0	0	0	0	1	0	0	0	1
209	1	42	passed	0	0	1	23.36	0	0	0	0	0	0	0	0	0	0	0	0	0	0	0	127	81	5	0.9	4.42	2.46	94	68.3	86.8371	0	0	0	0	0	0	0	0	0	0	1
210	1	43	bilateral fail	2	1	1	25.04	2	0	0	0	0	0	0	0	0	0	0	0	1	0	1	109	74	4.94	0.64	4.45	2.65	86	69	94.9092	0	0	0	0	0	0	0	0	0	1	1
211	1	56	passed	0	0	2	24.63	0	0	0	0	0	0	0	1	1	0	0	0	0	0	0	113	75	5.8	1.38	5.84	4.1	84	76.3	93.0488	0	0	1	0	0	0	0	0	1	0	1
212	1	42	passed	0	0	3	26.54	2	0	0	0	0	0	1	0	0	0	0	0	0	0	0	131	88	5.3	1.04	3.77	2.29	89	75.8	101.787	1	0	0	0	1	0	1	0	0	0	1
213	1	59	unilateral fail	1	1	4	20.77	2	0	0	0	0	0	1	0	1	0	0	0	1	0	1	146	94	5.8	1.97	6.33	4.3	71	74.2	103.233	1	0	1	0	1	0	1	0	1	0	1
214	1	52	bilateral fail	2	1	4	30.38	0	1	0	0	0	0	1	0	0	1	1	1	1	1	1	162	111	5.9	1.64	4.91	2.73	83	82.7	106.929	0	0	0	1	0	0	0	0	1	1	1
215	1	58	bilateral fail	2	1	5	25.19	1	0	0	0	0	0	1	0	1	0	0	1	1	0	1	127	95	5.91	18.26	6.8	0.78	87	79.8	91.7241	1	1	0	1	0	0	1	0	1	1	1
216	1	50	passed	0	0	1	21.75	0	0	0	0	0	0	0	0	1	0	0	0	0	0	0	97	62	4.6	0.83	5.28	3.64	84	68.9	90.0261	0	0	1	0	0	0	0	0	1	0	1
217	1	51	bilateral fail	2	1	2	26.99	0	0	0	0	0	0	1	0	0	0	0	0	1	0	1	147	93	5.4	0.7	4.84	2.84	86	72.6	91.6251	0	0	0	0	0	0	0	0	1	0	1
218	1	50	passed	0	0	9	34.82	2	0	0	0	0	0	1	1	1	0	0	0	0	0	0	148	102	10.46	0.99	4.05	2.4	75	94.8	138.732	1	0	1	1	0	0	1	0	1	1	1
219	1	55	unilateral fail	1	1	3	26.26	0	0	0	0	0	0	1	1	1	0	0	0	1	0	1	144	100	7.1	1.75	4.4	2.72	74	75.9	106.32	1	0	0	0	0	0	1	0	1	0	1
220	1	58	unilateral fail	1	1	5	25.35	2	0	0	0	0	0	1	1	1	0	0	0	1	0	1	155	98	17.1	5.55	6.82	4.02	87	65.7	75.5172	1	0	1	1	0	0	1	0	1	1	1
221	1	59	bilateral fail	2	1	2	21.35	2	0	0	0	0	0	0	0	0	0	0	0	1	0	1	109	69	6	0.93	4.6	3.06	113	68.4	59.7928	0	0	0	0	0	0	0	0	1	0	1
222	1	46	passed	0	0	9	27.61	0	0	0	0	0	0	1	0	1	0	0	0	0	0	0	135	92	5.86	1.56	4.18	2.66	82	77	107.644	1	0	1	1	0	0	1	0	0	1	1
223	1	55	bilateral fail	2	1	5	29.46	0	0	0	0	0	0	1	0	1	0	0	0	1	0	1	162	101	6.4	1.73	3.8	2.21	86	89.2	107.516	1	0	0	0	1	0	1	0	1	1	1
224	1	64	bilateral fail	2	1	3	25.22	0	1	0	0	0	0	0	0	1	1	1	1	1	1	1	132	78	5.1	1.2	6.07	3.96	67	80.8	111.773	0	0	0	0	0	0	0	0	1	1	1
225	1	52	passed	0	0	4	31.37	2	0	0	0	0	0	0	0	1	0	0	0	0	0	0	137	88	6.8	3.82	4.85	2.51	71	92.8	140.268	0	1	0	1	0	0	0	0	1	1	1
226	1	43	passed	0	0	3	32.55	0	0	0	0	0	0	1	0	1	0	0	0	0	0	0	146	104	6.74	4.03	5.48	3.19	91	89.7	116.603	1	0	0	0	0	0	1	0	0	1	1
227	1	40	passed	0	0	2	22.89	0	0	0	0	0	0	0	0	1	0	0	0	0	0	0	130	76	5.4	1.87	6.09	4.06	110	70.9	78.6031	0	0	0	0	1	0	0	0	0	0	1
228	1	58	passed	0	0	2	24.84	0	0	0	0	0	0	0	0	1	0	0	0	0	0	0	113	76	5.38	2.38	4.47	2.66	66	73.5	111.364	0	0	1	0	0	0	0	0	1	0	1
229	1	61	unilateral fail	1	1	4	26.1	0	0	0	0	0	0	1	0	1	0	0	0	1	0	1	165	108	5.4	2.05	3.78	2.22	108	70.2	62.622	1	0	0	1	0	0	1	0	1	0	1
230	1	40	passed	0	0	1	22.25	0	0	0	0	0	0	1	0	1	0	0	0	0	0	0	140	84	5	1.62	5.47	3.2	98	72.1	89.7213	0	0	0	0	0	0	0	0	0	1	1
231	1	43	passed	0	0	3	25.33	2	0	0	0	0	0	0	0	0	0	0	0	0	0	0	135	84	5.37	1.19	4.85	2.89	100	76.7	90.7305	0	0	0	1	1	0	0	0	0	0	1
232	1	44	bilateral fail	2	0	1	24.31	0	missing	missing	missing	missing	missing	0	0	1	0	0	0	0	0	0	118	80	6	0.91	6.04	4.37	97	73.6	88.8308	0	0	0	0	0	0	0	0	0	1	1
233	1	43	passed	0	0	5	28.83	0	0	0	1	0	0	0	0	1	0	0	0	0	0	0	132	78	5.76	0.72	3.15	1.17	70	87.3	147.528	0	0	1	1	1	1	0	0	0	1	1
234	1	41	passed	0	0	9	27.65	0	0	0	0	0	1	1	0	0	0	0	0	0	0	0	147	97	5.7	1.65	4.9	2.93	72	79.9	133.979	1	0	0	1	0	0	1	0	0	1	1
235	1	58	bilateral fail	2	1	3	22.55	1	0	0	0	0	0	1	1	1	0	0	0	1	0	1	133	62	12.1	1.16	6.62	4.28	57	67.5	118.421	1	0	0	0	0	0	1	0	1	0	1
236	1	53	passed	0	0	3	27.4	2	0	0	0	0	0	1	0	1	0	0	0	0	0	0	154	92	10.2	1.09	5.72	4.03	79	83.9	112.678	0	0	0	0	0	0	0	0	1	1	1
237	1	43	passed	0	0	3	27.7	2	0	0	0	0	0	1	0	0	0	0	0	0	0	0	129	85	5.4	1.08	4.85	3.36	93	97.9	124.525	1	0	0	0	0	0	1	0	0	1	1
238	1	50	unilateral fail	1	1	3	25.12	0	0	0	0	0	0	0	0	0	0	0	0	1	0	1	130	86	5.6	1.59	3.85	2.32	65	79.6	134.409	0	0	0	1	1	0	0	0	1	0	1
239	1	40	passed	0	0	9	29.91	0	0	0	0	0	0	0	0	1	0	0	0	0	0	0	134	86	5.8	4.37	5.66	3.1	74	91.6	150.956	0	0	0	1	0	1	0	0	0	1	1
240	1	43	passed	0	0	3	31.4	2	0	0	0	0	0	1	0	1	0	0	0	0	0	0	153	108	5.16	2.11	5.27	3.61	97	85.5	104.268	0	0	0	1	0	0	0	0	0	1	1
241	1	52	unilateral fail	1	1	4	27.25	0	0	0	0	0	0	0	0	1	0	0	1	1	0	1	130	75	5.9	1.46	6.91	5.22	81	75.1	99.5002	0	0	0	1	0	0	0	0	1	1	1
242	1	47	passed	0	0	2	24.4	0	0	0	0	0	0	1	0	0	0	0	0	0	0	0	148	103	5.8	1.7	5.04	3.03	92	82.6	101.827	0	0	0	1	0	0	0	0	0	0	1
243	1	41	unilateral fail	1	1	2	26.46	2	0	0	0	0	0	0	0	1	0	1	0	0	1	0	132	84	5.1	0.92	5.12	3.46	92	79.2	103.934	0	0	0	0	0	0	0	0	0	1	1
244	1	48	bilateral fail	2	1	2	25.23	0	1	0	0	0	0	0	0	1	0	0	1	1	0	1	118	89	5.1	2.19	4.17	2.4	90	71.2	88.7588	0	0	1	1	0	0	0	0	0	0	1
245	1	43	unilateral fail	1	1	4	21.18	0	0	0	0	0	0	1	0	0	1	1	1	1	1	1	134	90	6.1	1.34	4.79	2.99	74	63.4	101.348	1	0	0	1	1	0	1	0	0	0	1
246	1	41	passed	0	0	1	22.1	0	0	0	0	0	0	0	0	1	0	0	0	0	0	0	123	80	5.6	0.53	5.21	3.23	90	72.4	97.122	0	0	0	0	0	0	0	0	0	0	1
247	1	45	unilateral fail	1	1	9	29.39	0	0	0	0	0	0	1	0	1	0	0	0	1	0	1	147	99	5.6	2.83	4.52	2.65	79	90	131.985	1	1	0	1	0	0	1	0	0	1	1
248	1	46	passed	0	0	3	23.92	2	0	0	0	0	0	0	0	0	0	0	0	0	0	0	101	64	5.05	0.55	2.34	0.8	91	67.5	85.0308	0	0	0	1	1	0	0	0	0	0	1
249	1	59	passed	0	0	2	22.69	0	0	0	0	0	0	0	0	0	0	0	0	0	0	0	128	86	5.6	0.39	4.82	2.37	91	67.9	73.7054	0	0	0	0	0	0	0	0	1	0	1
250	1	42	passed	0	0	2	25.3	2	0	0	0	0	0	0	0	1	0	0	0	0	0	0	131	87	5.2	2.04	5.46	3.49	83	76.6	110.297	0	0	0	0	1	0	0	0	0	1	1
251	1	43	passed	0	0	1	25.51	0	0	0	0	0	0	1	0	0	0	0	0	0	0	0	124	93	6.1	1.22	4.53	2.9	68	64.5	112.204	0	0	0	0	0	0	0	0	0	0	1
252	1	52	passed	0	0	2	26.15	0	0	0	0	0	1	0	0	1	0	0	0	0	0	0	133	83	5.82	1.29	5.34	3.21	73	73.8	108.493	0	0	1	0	0	0	0	0	1	0	1
253	1	57	unilateral fail	1	1	2	23.69	0	0	0	0	0	0	0	0	0	0	0	0	1	0	1	129	72	5.05	0.56	3.29	1.72	78	61.4	79.6779	0	0	0	0	0	0	0	0	1	0	1
254	1	59	bilateral fail	2	1	4	24.13	2	1	0	0	0	0	1	0	1	1	1	1	1	1	1	110	65	5	1	4.31	2.55	83	71.4	84.975	1	0	1	0	1	0	1	0	1	0	1
255	1	40	passed	0	0	3	30.29	2	0	0	0	0	0	1	0	1	0	0	0	0	0	0	127	94	5.29	2.29	4.95	2.96	77	91.7	145.233	0	0	0	0	1	0	0	0	0	1	1
256	1	44	passed	0	0	2	23.16	2	0	0	0	0	0	0	0	0	0	0	0	0	0	0	134	84	5	0.67	4.31	2.65	88	76.7	102.04	0	0	0	0	1	0	0	0	0	0	1
257	1	41	passed	0	0	9	28.34	2	0	1	0	0	0	1	0	0	0	0	0	0	0	0	135	90	5.1	1.43	4.8	3.1	101	85.8	102.562	0	0	0	1	0	1	0	0	0	1	1
258	1	40	passed	0	0	4	21.97	2	0	0	0	0	0	0	0	1	0	0	0	0	0	0	111	79	4.92	2.54	8.59	6.28	90	59.8	81.0298	0	0	0	1	1	1	0	0	0	0	1
259	1	41	bilateral fail	2	1	1	21	2	0	0	0	0	0	0	0	0	0	0	0	1	0	1	95	61	6.5	0.47	4.59	2.73	70	60.7	104.692	0	0	0	0	0	0	0	0	0	0	1
260	1	45	passed	0	0	6	27.13	0	0	0	0	0	0	1	0	1	0	0	0	0	0	0	156	109	5.7	1.95	3.83	2.19	87	85	113.19	1	0	1	1	1	1	1	0	0	1	1
261	1	58	passed	0	0	2	25.15	0	0	0	0	0	0	0	0	1	0	0	0	0	0	0	131	84	5.94	2.65	4.42	2.5	91	78.8	86.5934	0	0	0	0	0	0	0	0	1	0	1
262	1	45	passed	0	0	1	23.27	0	0	0	0	0	0	1	0	0	0	0	0	0	0	0	146	97	5.06	1.61	3.75	2.25	73	64.9	102.999	0	0	0	0	0	0	0	0	0	0	1
263	1	50	unilateral fail	1	1	6	25.73	2	1	0	1	0	0	1	1	1	0	1	1	1	1	1	163	101	15.56	2.72	4.37	2.38	68	73.5	118.633	1	0	0	1	1	1	1	0	1	1	1
264	1	54	bilateral fail	2	1	3	29.11	2	1	0	0	0	0	0	0	1	0	0	0	1	0	1	133	87	5.3	1.33	5.25	3.65	78	91.2	122.627	0	0	0	0	0	0	0	0	1	1	1
265	1	45	bilateral fail	2	1	1	22	2	0	0	0	0	0	0	1	1	0	0	0	1	0	1	134	80	12.8	1.42	6.16	4.24	76	70.5	107.47	0	0	0	0	0	0	0	0	0	0	1
266	1	42	passed	0	0	3	33.02	0	0	0	0	0	0	0	0	1	0	0	0	0	0	0	116	82	6.2	1.98	5.47	3.82	89	94.3	126.629	0	0	0	1	0	0	0	0	0	1	1
267	1	58	passed	0	0	2	21.92	2	0	0	0	0	0	0	1	1	0	0	0	0	0	0	126	76	9.7	4.41	5.15	2.83	103	64.1	62.233	0	1	0	0	0	0	0	0	1	0	1
268	1	48	passed	0	0	3	30.31	2	0	0	0	0	0	0	0	1	0	0	0	0	0	0	127	80	5.2	5.63	5.95	3.47	83	87.6	118.413	0	0	0	1	0	0	0	0	0	1	1
269	1	46	passed	0	0	2	25.76	0	0	0	0	0	0	0	0	1	0	0	0	0	0	0	139	88	6.02	3.89	4.89	2.7	84	78.9	107.674	0	0	0	1	0	0	0	0	0	0	1
270	1	40	passed	0	0	1	22.63	0	0	0	0	0	0	0	0	1	0	0	0	0	0	0	115	74	5.8	1.39	6.55	4.53	73	63.1	105.413	0	0	0	0	0	0	0	0	0	0	1
271	1	41	passed	0	0	1	26.8	2	0	0	0	0	1	1	0	1	0	0	0	0	0	0	139	95	6.5	4.87	5.32	2.74	56	80.2	172.905	0	0	1	0	0	0	0	0	0	1	1
272	1	65	bilateral fail	2	1	5	27.32	2	1	0	0	0	0	0	0	1	0	0	0	1	0	1	128	84	6.6	1.53	5.19	3.51	82	77.1	85.9979	0	0	0	1	0	1	0	0	1	1	1
273	1	40	passed	0	0	1	21.42	2	0	0	0	0	0	0	0	1	0	0	0	0	0	0	115	63	5.6	1.36	7.32	5.28	93	64.1	84.0546	0	0	0	0	0	0	0	0	0	0	1
274	1	61	bilateral fail	2	1	2	23.93	0	0	0	0	0	0	1	0	1	0	1	1	1	1	1	149	94	4.6	2.99	7.27	4.97	88	73.3	80.2481	0	0	1	0	0	0	0	0	1	1	1
275	1	50	bilateral fail	2	1	2	27.55	2	0	0	0	0	0	1	0	1	0	0	0	1	0	1	140	92	5.7	1.04	5.82	4.04	91	86.3	104.087	0	0	0	0	0	0	0	0	1	1	1
276	1	47	passed	0	0	1	25.37	0	0	0	0	0	0	1	0	1	0	0	0	0	0	0	138	95	5.4	1.29	5.36	3.54	89	71.6	91.2414	0	0	0	0	0	0	0	0	0	0	1
277	1	63	passed	0	0	3	27.66	0	0	0	0	0	0	0	0	0	0	0	0	0	0	0	126	70	5.2	1.49	4	1.86	62	74.4	112.683	0	0	0	0	0	0	0	0	1	1	1
278	1	43	unilateral fail	1	1	1	24.23	0	0	0	0	0	0	1	0	1	0	0	0	1	0	1	140	89	6.3	1.18	6.4	4.44	78	69.2	104.947	0	0	0	0	0	0	0	0	0	0	1
279	1	46	passed	0	0	1	22.79	0	0	0	0	0	0	0	0	0	0	0	0	0	0	0	112	78	5.8	1.35	4.95	2.92	97	62.8	74.2167	0	0	0	0	0	0	0	0	0	0	1
280	1	40	passed	0	0	1	28.78	2	0	0	0	0	0	0	0	1	0	0	0	0	0	0	124	77	5.79	6.12	5.7	3.2	62	74.6	146.735	0	0	1	0	0	0	0	0	0	0	1
281	1	42	passed	0	0	2	23.46	0	0	0	0	0	0	0	0	0	0	0	0	0	0	0	130	77	5.47	1.03	5.16	3.35	85	70.2	98.703	0	0	0	0	1	0	0	0	0	1	1
282	1	53	bilateral fail	2	1	2	18.77	2	0	0	0	0	0	0	0	1	0	0	0	1	0	1	132	80	5.27	1.24	5.46	2.85	58	51.1	93.4756	0	0	0	0	0	0	0	0	1	0	1
283	1	48	passed	0	0	3	33.96	0	0	0	0	0	0	1	0	1	0	0	0	0	0	0	122	81	6	1.1	3.95	2.41	86	106.4	138.809	1	0	1	0	0	0	1	0	0	1	1
284	1	44	passed	0	0	3	27.39	2	0	0	0	0	0	0	0	0	0	0	0	0	0	0	134	81	5.6	0.86	3.85	2.11	88	77.3	102.838	0	0	0	1	0	0	0	0	0	1	1
285	1	53	bilateral fail	2	1	3	26.67	2	0	0	0	0	0	0	0	1	0	0	0	1	0	1	121	74	4.92	1.6	5.02	3.23	86	82.6	101.903	0	0	1	0	1	0	0	0	1	1	1
286	1	41	unilateral fail	1	1	3	27.87	0	0	0	0	0	0	0	0	0	0	0	0	1	0	1	137	87	5.1	1.23	4.86	3.13	86	81.5	114.414	0	0	0	1	0	0	0	0	0	1	1
287	1	45	unilateral fail	1	1	1	21.05	2	0	0	0	0	0	1	0	1	0	0	0	1	0	1	150	96	6	2.33	5.74	3.84	84	68.2	94.0621	0	0	0	0	0	0	0	0	0	0	1
288	1	42	bilateral fail	2	1	1	16.99	0	0	0	0	0	0	0	0	0	0	0	0	1	0	1	115	78	4.9	0.69	3.87	1.89	71	45.7	76.9255	0	0	0	0	0	0	0	0	0	0	1
289	1	46	passed	0	0	2	24.57	0	0	0	0	0	0	0	1	1	0	0	0	0	0	0	119	75	8.3	1.74	5.74	3.75	82	83.2	116.312	0	0	0	0	0	0	0	0	0	1	1
290	1	42	passed	0	0	3	27.63	2	0	0	0	0	0	0	0	1	0	0	0	0	0	0	113	84	12.52	4.07	4.59	2.49	86	85.6	118.956	0	0	1	1	0	0	0	0	0	1	1
291	1	49	unilateral fail	1	1	2	26.96	0	0	0	0	0	0	0	0	1	1	1	1	1	1	1	104	68	5.51	1.02	4.34	2.93	93	80.7	96.2982	0	0	1	0	0	0	0	0	0	1	1
292	1	40	passed	0	0	3	26.28	2	1	0	0	0	0	1	0	1	0	0	0	0	0	0	125	90	6.5	3.32	4.45	2.58	57	73.3	156.825	0	0	1	1	1	0	0	0	0	0	1
293	1	44	unilateral fail	1	1	2	23.92	0	1	0	0	0	0	0	0	0	0	0	0	1	0	1	114	71	4.98	1.09	4.92	3.26	79	67.5	100.031	0	0	0	1	0	0	0	0	0	0	1
294	1	62	bilateral fail	2	1	5	25.17	0	0	0	0	0	0	1	1	0	0	1	1	1	1	1	120	78	8.1	0.75	2.65	1.26	54	67.7	119.255	1	0	0	1	1	0	1	0	1	1	1
295	1	50	bilateral fail	2	1	1	23.79	2	0	0	0	0	0	0	0	1	0	0	0	1	0	1	109	69	6	1.22	4.04	2.09	99	73.7	81.7073	0	0	1	0	0	0	0	0	1	0	1
296	1	47	passed	0	0	1	22.9	0	0	0	0	0	0	1	0	1	0	0	0	0	0	0	137	93	5.8	1.78	5.66	3.79	66	61.6	105.854	0	0	0	0	0	0	0	0	0	0	1
297	1	41	unilateral fail	1	1	1	23.56	2	1	0	0	0	0	0	0	1	0	0	0	1	0	1	124	69	6.45	1.72	4.47	2.9	76	68.9	109.453	0	0	0	0	0	0	0	0	0	0	1
298	1	40	passed	0	0	1	24.28	0	0	0	0	0	0	0	0	0	0	0	0	0	0	0	128	62	4.5	0.48	4.37	2.72	85	73.5	105.452	0	0	0	0	0	0	0	0	0	0	1
299	1	54	unilateral fail	1	1	2	25.31	0	1	0	0	0	0	0	0	1	0	0	0	1	0	1	127	89	5.5	4.55	6.48	3.9	69	78.4	119.166	0	0	1	0	0	0	0	0	1	0	1
300	1	44	passed	0	0	3	26.37	2	0	0	0	0	0	1	0	1	0	0	0	0	0	0	155	93	6.3	1.31	5.54	3.67	72	93.2	151.545	1	0	1	0	0	0	1	0	0	1	1
301	1	44	passed	0	0	2	24.08	0	0	0	1	0	0	0	0	1	0	0	0	0	0	0	121	80	5.53	1.9	5.84	3.78	73	70.4	112.903	0	0	0	1	0	0	0	0	0	0	1
302	1	45	passed	0	0	2	23.75	0	0	0	0	0	0	0	0	0	0	0	0	0	0	0	106	74	6	0.9	3.66	1.98	80	71.9	104.123	0	0	0	0	0	0	0	0	0	1	1
303	1	41	passed	0	0	2	25.27	2	0	0	0	0	0	0	0	0	0	0	0	0	0	0	113	63	5.2	0.83	4.95	3.32	78	83.7	129.554	0	0	0	0	1	0	0	0	0	0	1
304	1	54	passed	0	0	5	33.86	0	0	0	0	0	0	1	0	1	0	0	0	0	0	0	141	93	5.8	2.1	4.4	2.37	104	96.7	97.5164	1	0	1	0	1	0	1	0	1	1	1
305	1	46	passed	0	0	1	23.58	0	1	0	0	0	0	0	0	0	0	0	0	0	0	0	128	86	5.15	1.11	4.41	2.48	85	59.6	80.3788	0	0	0	0	0	0	0	0	0	0	1
306	1	53	passed	0	0	4	29.17	0	0	0	0	0	0	0	0	0	0	0	0	0	0	0	132	78	5.3	0.68	4.8	2.68	73	97.7	141.996	0	0	0	1	1	0	0	0	1	0	1
307	1	45	passed	0	0	3	23.62	0	0	0	0	0	0	0	0	1	0	0	0	0	0	0	130	78	5.3	1.21	5.39	3.59	77	62	93.2848	0	0	0	1	1	0	0	0	0	0	1
308	1	41	passed	0	0	1	26.54	0	0	0	0	0	0	0	0	1	0	0	0	0	0	0	127	81	6	2.96	4.83	2.69	75	82.2	132.322	0	0	0	0	0	0	0	0	0	0	1
309	1	52	passed	0	0	2	25.3	0	0	0	0	0	0	0	0	0	0	0	0	0	0	0	112	73	5.7	0.48	3.79	2.21	105	82.9	84.7294	0	0	0	0	0	0	0	0	1	0	1
310	1	48	passed	0	0	3	26.4	2	0	0	0	0	0	0	0	1	0	0	0	0	0	0	121	78	6	2.25	4.83	3.15	68	71	117.145	0	0	0	1	0	0	0	0	0	1	1
311	1	41	unilateral fail	1	1	1	20.02	0	missing	missing	missing	missing	missing	0	0	0	0	0	0	0	0	0	122	70	4.9	0.84	4.89	3.29	82	60.6	89.2237	0	0	0	0	0	0	0	0	0	0	1
312	1	57	bilateral fail	2	1	3	21.14	2	0	0	0	1	0	0	0	1	0	0	0	1	0	1	135	83	5.4	1.82	5.67	3.24	72	61.1	85.896	0	0	0	0	1	0	0	0	1	0	1
313	1	47	bilateral fail	2	1	1	24.84	0	0	0	0	0	0	0	0	1	0	0	0	1	0	1	129	84	5.8	4.23	5.53	3.29	72	66	103.963	0	0	0	0	0	0	0	0	0	0	1
314	1	49	passed	0	0	1	23.02	2	0	0	0	0	0	0	0	1	0	0	0	0	0	0	121	82	6.78	2.04	4.87	3.27	82	64.2	86.8858	0	0	0	0	0	0	0	0	0	0	1
315	1	65	bilateral fail	2	1	2	24.67	0	0	0	0	0	0	0	0	1	0	0	1	1	0	1	111	76	5.78	1.8	5.03	3.18	83	68.8	75.8155	0	0	0	0	0	0	0	0	1	0	1
316	1	40	passed	0	0	2	24.05	0	0	0	0	0	0	0	0	1	0	0	0	0	0	0	124	83	5.34	2.69	3.24	1.54	103	78.8	93.2986	0	0	0	0	0	0	0	0	0	1	1
317	1	45	bilateral fail	2	1	1	19.82	0	0	0	0	0	0	0	0	0	0	0	0	1	0	1	107	69	4.5	0.56	5.15	3.2	94	56.6	69.7587	0	0	0	0	0	0	0	0	0	0	1
318	1	57	passed	0	0	2	22.67	0	0	0	0	0	0	1	0	0	0	0	0	0	0	0	152	95	6.2	0.83	4.25	1.62	78	66.3	86.0366	0	0	0	0	0	0	0	0	1	0	1
319	1	56	bilateral fail	2	1	3	25.99	0	0	0	0	0	0	0	0	1	1	1	1	1	1	1	128	87	7.1	1.74	3.58	2.17	62	76	125.57	0	0	1	1	0	0	0	0	1	0	1
320	1	58	bilateral fail	2	1	3	27.11	0	1	0	0	0	0	1	0	1	1	1	1	1	1	1	158	101	5.2	1.65	5.12	3.33	78	80.2	102.821	0	0	1	0	1	0	0	0	1	1	1
321	1	41	passed	0	0	1	23.59	0	0	0	0	0	0	0	0	1	0	0	0	0	0	0	116	75	5.23	2.08	4.08	2.39	71	73.9	125.663	0	0	0	0	0	0	0	0	0	0	1
322	1	50	passed	0	0	2	24.81	0	0	0	0	0	0	1	0	0	0	0	0	0	0	0	128	87	5.3	1.37	4.74	2.57	78	69.2	97.3734	1	0	0	0	0	0	1	0	1	0	1
323	1	52	passed	0	0	3	27.38	2	0	0	0	0	0	1	0	1	0	0	0	0	0	0	144	92	5.25	1.83	4.31	2.48	93	88.7	102.355	0	0	1	0	0	0	0	0	1	1	1
324	1	45	passed	0	0	1	23.84	0	0	0	0	0	0	0	0	1	0	0	0	0	0	0	129	87	5.08	1.12	6.09	4.23	77	68.1	102.463	0	0	0	0	0	0	0	0	0	0	1
325	1	46	passed	0	0	9	30.43	2	0	0	0	0	0	1	0	1	0	0	0	0	0	0	152	107	5.8	3.37	6.6	4.3	91	97.5	122.822	0	0	0	1	0	1	0	0	0	1	1
326	1	42	passed	0	0	1	19.76	2	0	0	0	0	0	0	0	1	0	0	0	0	0	0	106	68	5.32	0.73	5.45	3.74	70	57.1	97.4878	0	0	0	0	0	0	0	0	0	0	1
327	1	58	passed	0	0	2	26.64	2	0	0	0	0	0	1	0	1	0	0	0	0	0	0	152	111	5.7	1.55	5.37	3.67	83	77	92.7711	0	0	0	0	0	0	0	0	1	0	1
328	1	44	passed	0	0	1	20.49	2	0	0	0	0	0	0	0	0	0	0	0	0	0	0	129	85	5.23	1.19	4.47	2.87	86	64.2	87.3965	0	0	0	0	0	0	0	0	0	0	1
329	1	43	passed	0	0	5	32.48	0	0	0	0	0	0	1	0	1	0	0	0	0	0	0	138	98	4.93	0.94	6.17	4.3	95	96.1	119.662	0	0	0	1	1	1	0	0	0	1	1
330	1	48	passed	0	0	1	22.41	0	0	0	0	0	0	0	0	1	0	0	0	0	0	0	109	75	5.46	0.71	5.6	3.18	80	66.3	92.9817	0	0	0	0	0	0	0	0	0	0	1
331	1	48	passed	0	0	2	24.01	0	0	0	0	0	0	0	0	1	0	0	0	0	0	0	136	88	5.25	1.68	6	4.34	82	63	86.1987	0	0	0	0	1	0	0	0	0	0	1
332	1	40	passed	0	0	3	23.99	0	0	0	0	0	0	0	0	1	0	0	0	0	0	0	114	75	5.42	1.97	5.22	3.34	74	66.9	110.25	0	0	0	1	1	0	0	0	0	0	1
333	1	61	bilateral fail	2	1	4	27.68	2	0	0	0	0	0	1	1	0	0	0	0	1	0	1	124	76	7.9	1.34	4.31	2.45	86	87.7	98.2459	1	0	0	0	0	0	1	0	1	1	1
334	1	40	passed	0	0	2	25.99	0	0	0	0	0	0	0	0	1	0	0	0	0	0	0	119	75	4.94	3.35	4.62	2.68	75	88	143.089	0	0	0	0	0	0	0	0	0	1	1
335	1	42	passed	0	0	2	28.23	0	0	0	0	0	0	1	0	1	0	0	0	0	0	0	153	86	5.5	2.54	7.22	5.14	78	75	114.916	0	0	0	1	0	0	0	0	0	1	1
336	1	44	passed	0	0	3	24.26	2	0	0	0	0	0	1	0	1	0	0	0	0	0	0	140	92	4.72	0.74	5.37	3.51	85	62.1	85.5323	0	0	0	1	0	1	0	0	0	0	1
337	1	46	passed	0	0	1	24.97	0	0	0	0	0	0	0	0	1	0	0	0	0	0	0	117	69	6.46	2.37	7.53	5.44	63	75.6	137.561	0	0	0	0	0	0	0	0	0	1	1
338	1	46	bilateral fail	2	1	1	24.85	2	0	0	0	0	0	0	0	1	0	0	0	1	0	1	126	84	5.8	1.46	5.43	3.77	88	82.3	107.209	0	0	0	0	0	0	0	0	0	0	1
339	1	51	passed	0	0	3	26.81	0	0	0	0	0	0	1	0	0	0	0	0	0	0	0	144	95	5.8	1.35	4.78	2.65	64	73	123.8	0	0	0	0	1	0	0	0	1	0	1
340	1	40	unilateral fail	1	1	1	21.98	2	0	0	0	0	0	0	0	0	0	0	0	1	0	1	134	82	5.57	0.53	4.85	2.88	71	73.6	126.417	0	0	0	0	0	0	0	0	0	0	1
341	1	63	bilateral fail	2	1	3	26.65	0	0	0	0	0	0	1	0	0	1	0	0	1	1	1	138	84	5.28	1.37	3.47	1.74	114	87.3	71.9095	1	0	0	0	0	0	1	0	1	1	1
342	1	40	passed	0	0	1	24.46	0	0	0	0	0	0	0	0	1	0	0	0	0	0	0	123	78	5.2	1.94	8.41	6.08	94	67.4	87.4416	0	0	0	0	0	0	0	0	0	0	1
343	1	53	passed	0	0	2	19.17	0	0	0	0	0	0	0	1	0	0	0	0	0	0	0	122	78	6.5	1.13	4.68	3.14	78	55.4	75.3565	0	1	0	0	0	0	0	0	1	0	1
344	1	41	bilateral fail	2	1	2	20.38	2	0	0	0	0	0	0	0	0	0	0	0	1	0	1	132	81	5.6	0.99	4.92	3.15	77	61	95.6446	0	0	0	0	1	0	0	0	0	0	1
345	1	42	passed	0	0	2	22.77	0	0	0	0	0	0	0	0	1	0	0	0	0	0	0	123	82	5.1	1.74	6.44	4.54	94	63.5	80.7343	0	0	0	1	0	0	0	0	0	0	1
346	1	48	bilateral fail	2	1	3	30.47	2	0	0	0	0	0	0	0	1	1	1	1	1	1	1	123	79	5.4	1.65	5.37	3.36	69	86	139.837	0	0	0	1	0	0	0	0	0	1	1
347	1	42	passed	0	0	2	24.36	0	0	0	0	0	0	0	0	1	0	0	0	0	0	0	119	77	5.5	2.81	4.13	2.39	99	72.9	88.0044	0	0	0	0	1	0	0	0	0	0	1
348	1	48	bilateral fail	2	1	9	31.05	2	0	0	0	0	0	1	0	1	0	0	0	1	0	1	157	99	6.59	2.37	4.64	2.79	69	100.6	163.577	1	0	1	1	0	0	1	0	0	1	1
349	1	42	passed	0	0	3	35.71	2	0	0	0	0	0	1	0	1	0	0	0	0	0	0	139	98	5.5	2.98	8.41	6.2	80	115.7	172.845	0	0	0	0	0	0	0	1	0	1	1
350	1	43	bilateral fail	2	1	2	25.95	0	0	0	0	0	0	0	0	0	0	0	0	1	0	1	116	78	6.33	1.68	4.86	3.24	88	68.1	91.5424	0	0	0	1	0	0	0	0	0	1	1
351	1	41	unilateral fail	1	1	3	27.54	0	0	0	0	0	0	1	0	1	0	0	0	1	0	1	146	93	6.76	1.82	4.96	3.3	62	79.6	155.004	1	0	0	1	0	0	1	0	0	0	1
352	1	49	passed	0	0	2	25.4	2	0	0	0	0	0	1	0	1	0	0	0	0	0	0	138	103	5.2	2.08	4.92	3.18	78	71.7	102.012	0	0	0	1	0	0	0	0	0	1	1
353	1	58	unilateral fail	1	1	7	27.72	0	0	0	0	0	0	1	0	1	0	1	1	1	1	1	135	93	6.28	10.1	5.38	2.13	61	80.1	131.311	1	0	1	1	1	1	1	0	1	1	1
354	1	41	bilateral fail	2	1	1	23.45	0	0	0	0	0	0	0	0	0	0	0	0	1	0	1	111	63	5.5	0.87	3.83	2.28	76	65.4	103.893	0	0	0	0	0	0	0	0	0	0	1
355	1	41	passed	0	0	3	29.34	0	0	0	0	0	0	1	0	1	0	0	0	0	0	0	172	119	6.28	2.12	6.56	4.59	92	102.6	134.642	0	0	0	1	0	0	0	0	0	1	1
356	1	40	passed	0	0	2	23.86	0	0	0	0	0	0	1	0	1	0	0	0	0	0	0	143	94	6	1.27	5.08	3.44	103	70.6	83.5899	0	0	0	1	0	0	0	0	0	0	1
357	1	46	passed	0	0	6	26.99	2	0	0	0	0	0	1	1	1	0	0	0	0	0	0	131	96	14.4	2.6	7.6	5.38	72	78	124.187	1	0	1	1	1	1	1	0	0	1	1
358	1	45	passed	0	0	2	24.5	2	0	0	0	0	0	0	0	1	0	0	0	0	0	0	132	80	5.6	2.97	6.25	4.15	101	66.7	76.5093	0	0	0	0	1	0	0	0	0	0	1
359	1	45	passed	0	0	1	24.77	2	0	0	1	0	0	0	0	0	0	0	0	0	0	0	138	88	5.7	0.99	4.54	2.74	101	75	86.0299	0	0	0	0	0	0	0	0	0	0	1
360	1	51	bilateral fail	2	1	2	22.25	0	0	0	0	0	0	0	0	0	0	0	0	1	0	1	130	76	5	0.72	4.56	2.76	90	66.6	80.3171	0	0	0	0	0	0	0	0	1	0	1
361	1	48	passed	0	0	1	24.16	0	0	0	0	0	0	1	0	0	0	0	0	0	0	0	155	96	6	0.83	5.04	2.99	77	68.2	99.3728	0	0	0	0	0	0	0	0	0	0	1
362	1	49	passed	0	0	3	20.5	0	0	0	0	0	0	1	0	1	0	0	0	0	0	0	131	94	5.4	0.66	5.55	3.63	65	56.5	96.4634	0	0	0	1	1	0	0	0	0	0	1
363	1	56	passed	0	0	2	25.28	0	0	0	0	0	0	0	0	1	0	0	0	0	0	0	132	86	6.3	1.19	5.14	3.43	92	70.5	78.4995	0	0	0	0	0	0	0	0	1	0	1
364	1	46	passed	0	0	2	22.1	0	0	0	0	0	0	0	0	1	0	0	0	0	0	0	124	75	4.93	3.1	4.07	2.23	92	78.1	97.3144	0	0	1	1	0	0	0	0	0	1	1
365	1	53	passed	0	0	2	22.86	0	0	0	0	0	0	0	0	0	0	0	0	0	0	0	122	70	5.23	0.74	4.41	2.55	93	60	68.45	0	0	0	0	0	0	0	0	1	0	1
366	1	41	passed	0	0	1	27.24	0	0	0	0	0	0	0	0	1	0	0	0	0	0	0	138	85	6.1	1.22	6.12	4.15	67	80.6	145.238	0	0	0	0	0	0	0	0	0	1	1
367	1	50	passed	0	0	4	25.81	0	0	0	0	0	0	1	0	0	0	0	0	0	0	0	137	86	5.6	1.49	5.08	3.39	82	74.6	99.8513	1	0	0	1	0	1	1	0	1	0	1
368	1	45	unilateral fail	1	1	2	24.48	0	0	0	0	0	0	0	0	1	0	1	1	1	1	1	119	78	5.6	1.26	5.41	3.69	95	81.1	98.9024	0	0	1	1	0	0	0	0	0	1	1
369	1	57	unilateral fail	1	1	3	25.09	0	0	0	0	0	0	1	0	1	0	0	0	1	0	1	141	95	5.5	1.85	5.75	3.54	103	80.4	79.0102	1	0	1	0	0	0	1	0	1	0	1
370	1	59	bilateral fail	2	1	2	22.17	2	0	0	0	0	0	0	0	1	0	0	0	1	0	1	119	72	6	1.4	6.12	3.93	75	67.9	89.4293	0	0	0	0	0	0	0	0	1	0	1
371	1	50	unilateral fail	1	1	1	22.69	0	0	0	0	0	0	0	0	0	0	0	0	1	0	1	134	80	4.7	1.17	4.82	2.85	77	70.3	100.206	0	0	0	0	0	0	0	0	1	0	1
372	1	49	passed	0	0	6	28.82	0	0	0	0	0	0	1	0	1	0	0	0	0	0	0	132	83	5.6	2.17	6.59	4.5	63	90.3	159.065	1	0	1	1	1	1	1	0	0	1	1
373	1	59	bilateral fail	2	1	4	24.51	2	0	0	0	0	0	1	0	1	1	1	1	1	1	1	155	103	7.45	1.86	4.45	2.78	70	85.7	120.936	0	0	0	1	0	0	0	0	1	1	1
374	1	54	bilateral fail	2	1	7	29.45	2	1	0	0	0	0	1	0	1	0	0	0	1	0	1	118	74	6.9	1.34	3.22	1.68	64	93.3	152.893	1	0	1	1	1	1	1	0	1	1	1
375	1	57	bilateral fail	2	1	5	28.67	2	1	0	0	0	0	1	0	1	0	0	1	1	0	1	151	99	5.8	1.79	5.01	3	97	88.8	92.6628	1	0	1	0	1	0	1	0	1	1	1
376	1	41	bilateral fail	2	1	2	22.32	0	0	0	0	0	0	0	0	1	0	1	0	1	1	1	110	75	5	2.59	6	3.56	85	63	89.4835	0	0	1	0	1	0	0	0	0	0	1
377	1	50	unilateral fail	1	1	1	26.03	2	0	0	0	0	0	0	0	0	0	0	0	1	0	1	111	63	5.32	0.43	4.18	2.48	85	77.9	100.588	0	0	0	0	0	0	0	0	1	0	1
378	1	43	passed	0	0	1	25.03	0	0	0	0	0	0	0	0	0	0	0	0	0	0	0	125	79	6	0.9	4.68	2.71	108	86.6	94.8532	0	0	0	0	0	0	0	0	0	0	1
379	1	41	passed	0	0	3	32.42	0	0	0	0	0	0	1	0	1	0	0	0	0	0	0	129	92	5.33	3.42	4.37	2.39	81	92.6	138.022	1	0	1	0	0	0	1	0	0	1	1
380	1	49	bilateral fail	2	1	1	24.2	2	0	0	0	0	0	0	0	1	1	1	1	1	1	1	108	73	5.6	1.48	6.09	4.41	84	71.6	94.5935	0	0	0	0	0	0	0	0	0	0	1
381	1	52	passed	0	0	3	26.83	0	0	0	0	0	0	0	0	1	0	0	0	0	0	0	130	83	6.9	3.1	5.8	3.72	57	80.3	151.185	0	0	0	0	0	0	0	0	1	1	1
382	1	47	bilateral fail	2	1	1	21.94	0	0	0	0	0	0	0	0	1	0	0	0	1	0	1	136	86	5	1.48	5.4	3.15	86	67.2	88.6217	0	0	0	0	0	0	0	0	0	0	1
383	1	50	unilateral fail	1	1	3	27.71	2	0	0	0	0	0	1	0	1	0	0	0	1	0	1	177	108	7.09	8.33	7.15	3.57	89	83.9	103.467	0	0	0	0	1	0	0	0	1	1	1
384	1	46	passed	0	0	3	21.93	0	0	0	0	0	0	1	0	1	0	0	0	0	0	0	160	101	6	0.86	6.17	4.15	66	66.4	115.329	1	0	1	0	1	0	1	0	0	0	1
385	1	41	unilateral fail	1	1	1	21.65	0	0	0	0	0	0	0	0	1	0	1	0	0	1	0	111	65	5.43	8.85	8.07	4.72	91	68.6	91.0131	0	0	0	0	0	0	0	0	0	0	1
386	1	40	passed	0	0	2	26.05	2	0	0	0	0	0	0	0	1	0	0	0	0	0	0	114	63	5.16	2.06	4.19	2.55	78	88.2	137.899	0	0	0	0	0	0	0	0	0	1	1
387	1	54	passed	0	0	5	28.28	2	1	0	0	0	0	1	1	1	0	0	0	0	0	0	123	81	12.1	2.03	4.05	2.16	87	89.6	108.012	1	0	1	0	1	0	1	0	1	1	1
388	1	41	passed	0	0	2	29.13	0	0	0	0	0	0	1	0	1	0	0	0	0	0	0	157	100	5.3	2.06	5.47	3.67	111	83.2	90.4944	0	0	0	1	0	0	0	0	0	1	1
389	1	49	passed	0	0	2	27.06	0	0	0	0	0	0	0	0	1	0	0	0	0	0	0	133	87	5.6	1.7	6.95	4.85	72	93.6	144.268	0	0	0	0	0	0	0	0	0	1	1
390	1	48	passed	0	0	3	28.01	2	0	0	0	0	0	0	0	1	0	0	0	0	0	0	115	83	7.8	2.75	6	4.05	75	71.7	107.259	0	0	1	0	1	0	0	0	0	1	1
391	1	53	passed	0	0	3	22.47	2	0	0	0	0	0	0	0	0	0	0	0	0	0	0	99	66	6.1	0.86	4.87	2.85	78	70.4	95.7598	0	0	0	1	0	0	0	0	1	0	1
392	1	40	passed	0	0	2	23.94	0	0	0	0	0	0	0	0	0	0	0	0	0	0	0	114	72	4.7	0.97	4.78	2.95	71	69.2	118.859	0	0	0	1	0	0	0	0	0	0	1
393	1	45	passed	0	0	9	31.97	0	0	0	0	0	0	0	0	1	0	0	0	0	0	0	132	79	5.4	8.02	6.58	2.46	68	97.9	166.795	0	0	1	1	0	1	0	0	0	1	1
394	1	55	passed	0	0	5	30.64	0	0	0	0	0	0	1	0	0	0	0	0	0	0	0	158	99	5.65	1.16	4.98	3.01	89	89.6	104.357	0	0	0	1	1	0	0	0	1	1	1
395	1	48	passed	0	0	6	37.48	0	0	0	0	0	0	1	1	1	0	0	0	0	0	0	150	95	9.7	2.69	3.13	1.49	106	120.1	127.119	1	0	1	1	1	0	1	1	0	1	1
396	1	51	passed	0	0	2	24.47	0	0	0	0	0	0	1	0	1	0	0	0	0	0	0	148	85	6.3	0.86	5.35	3.41	79	78.4	107.712	0	0	0	0	0	0	0	0	1	1	1
397	1	44	unilateral fail	1	1	2	18.67	0	0	0	0	0	0	0	0	0	0	0	0	1	0	1	110	64	5.15	0.8	4.99	2.82	63	49.6	92.1719	0	0	0	0	1	0	0	0	0	0	1
398	1	41	passed	0	0	2	30.55	0	0	0	0	0	0	0	0	1	0	0	0	0	0	0	122	88	5.5	1.49	5.48	3.72	69	97.9	171.299	0	0	0	0	0	0	0	0	0	1	1
399	1	56	unilateral fail	1	1	3	23.19	0	0	0	0	0	0	1	0	1	0	0	0	1	0	1	123	77	5.06	0.81	3.21	1.8	70	70.2	102.732	1	0	1	0	0	0	1	0	1	0	1
400	1	46	passed	0	0	2	25.89	1	0	0	0	0	0	1	0	1	0	0	0	0	0	0	138	91	5.11	3.84	6.18	4.06	86	77.5	103.304	0	0	0	1	0	0	0	0	0	1	1
401	1	40	passed	0	0	1	22.76	0	0	0	0	0	0	0	0	1	0	0	0	0	0	0	105	61	5.3	3.06	4.71	2.59	94	70.5	91.4634	0	0	0	0	0	0	0	0	0	0	1
402	1	49	passed	0	0	3	24.87	0	0	0	0	0	0	1	1	0	0	0	0	0	0	0	144	96	9.7	1.2	4.92	2.9	76	75.3	109.953	1	0	0	0	0	0	1	0	0	1	1
403	1	43	passed	0	0	2	21.98	0	0	0	0	0	0	0	0	0	0	0	0	0	0	0	116	71	5.1	0.62	4.49	2.65	68	71.2	123.859	0	0	0	1	0	0	0	0	0	0	1
404	1	42	passed	0	0	9	26.89	2	0	0	0	0	0	1	0	1	0	0	0	0	0	0	148	104	5.4	1.99	4.7	3.13	110	77.7	84.4191	1	0	0	0	1	0	1	0	0	1	1
405	1	42	passed	0	0	2	27.44	2	0	0	0	0	0	0	0	1	0	0	0	0	0	0	128	84	5.18	1.1	5.26	3.43	68	75.6	132.869	0	0	0	1	0	0	0	0	0	1	1
406	1	56	unilateral fail	1	1	6	26.31	2	0	0	0	0	0	1	0	0	0	0	0	1	0	1	139	84	6.35	1.41	4.78	3.01	65	72.5	114.259	1	0	0	1	1	1	1	0	1	0	1
407	1	41	bilateral fail	2	1	2	26.13	0	0	0	0	0	0	0	0	1	0	0	0	1	0	1	134	74	4.5	1.53	5.38	3.73	101	79.1	94.5532	0	0	0	0	1	0	0	0	0	0	1
408	1	42	passed	0	0	2	25.43	2	0	0	0	0	0	0	0	0	0	0	0	0	0	0	136	80	6	0.66	5.19	3.3	79	77	116.487	0	0	0	1	0	0	0	0	0	0	1
409	1	45	passed	0	0	2	20.4	2	0	0	0	0	0	0	0	0	0	0	0	0	0	0	123	77	5.76	0.85	4.69	2.92	79	63.2	92.6829	0	0	0	0	1	0	0	0	0	0	1
410	1	41	passed	0	0	1	22.38	0	0	0	0	0	0	0	0	1	0	0	0	0	0	0	135	83	4.95	1.31	6.21	4.2	80	70.1	105.791	0	0	0	0	0	0	0	0	0	0	1
411	1	52	unilateral fail	1	1	2	24.3	0	0	0	0	0	0	0	1	0	0	0	0	1	0	1	125	84	7.68	1.44	4.88	2.8	76	77	108.729	0	0	0	0	0	0	0	0	1	1	1
412	1	47	bilateral fail	2	1	1	23.49	2	0	0	0	0	0	1	0	1	1	1	1	1	1	1	missing	missing	7.8	1.01	5.72	3.36	60	67.9	128.348	0	0	0	0	0	0	0	0	0	0	1
413	1	50	unilateral fail	1	1	2	26.88	0	0	0	0	0	0	1	0	1	0	0	0	1	0	1	165	117	6.36	1.4	4.21	2.51	95	78.6	90.8087	0	0	1	0	0	1	0	0	1	0	1
414	1	52	unilateral fail	1	1	3	20.62	2	0	0	0	0	0	0	0	1	0	1	0	0	1	0	137	86	5.4	1.95	5.81	4.04	73	59.6	87.6178	0	0	1	0	1	0	0	0	1	0	1
415	1	44	passed	0	0	9	29.92	0	0	0	0	0	0	1	0	1	0	0	0	0	0	0	138	95	5.3	2.78	7.01	4.92	79	90.6	134.264	0	0	0	1	0	1	0	0	0	1	1
416	1	45	bilateral fail	2	1	1	22.67	2	0	0	0	0	0	0	0	0	0	0	1	1	0	1	120	75	5.7	0.47	3.92	2.31	76	66.3	101.067	0	0	0	0	0	0	0	0	0	0	1
417	1	46	unilateral fail	1	1	1	25.59	2	0	0	0	0	0	0	0	0	0	0	0	1	0	1	115	79	5.1	0.89	4.05	2.62	73	76.6	120.287	0	0	0	0	0	0	0	0	0	0	1
418	1	41	bilateral fail	2	1	3	26.49	0	0	0	0	0	0	1	0	1	0	0	0	1	0	1	136	91	6.7	16.38	4.37	0.63	68	80.2	142.392	0	0	0	0	1	0	0	0	0	1	1
419	1	51	unilateral fail	1	1	5	27.03	2	0	0	0	0	0	1	0	0	0	0	0	1	0	1	142	86	5.9	1.43	4.66	2.71	92	76.3	90.0146	1	0	0	1	0	0	1	0	1	1	1
420	1	52	passed	0	0	2	23	2	0	0	0	0	0	1	1	1	0	0	0	0	0	0	160	91	8.48	6.12	4.99	2.25	64	65.7	110.168	0	1	1	0	0	0	0	0	1	0	1
421	1	41	passed	0	0	1	28.96	0	0	0	0	0	0	1	0	1	0	0	0	0	0	0	136	92	5.8	3.49	4.1	2.4	83	76	110.55	0	0	0	0	0	0	0	0	0	0	1
422	1	44	passed	0	0	2	24.24	0	0	0	0	0	0	0	1	1	0	0	0	0	0	0	126	85	8.3	1.65	4.66	3.1	67	67.6	118.122	0	1	1	0	1	0	0	0	0	0	1
423	1	43	passed	0	0	2	27.77	0	0	0	0	0	0	0	0	1	0	0	0	0	0	0	139	87	6	4.17	7.42	4.87	90	93	122.236	0	0	1	0	0	0	0	0	0	1	1
424	1	51	passed	0	0	3	24.61	0	0	0	0	0	0	0	0	1	0	0	0	0	0	0	120	75	5.5	1.07	5.03	3.1	90	72.8	87.794	0	0	1	0	1	0	0	0	1	1	1
425	1	41	passed	0	0	1	23.98	0	0	0	0	0	0	0	0	1	0	0	0	0	0	0	117	78	4.9	0.57	3.6	2.05	77	69.3	108.659	0	0	1	0	0	0	0	0	0	0	1
426	1	45	unilateral fail	1	1	1	21.38	0	0	0	1	0	0	0	1	1	0	0	0	1	0	1	133	76	8.8	1.43	5.48	3.54	82	61.8	87.3141	0	0	0	0	0	0	0	0	0	0	1
427	1	41	bilateral fail	2	1	1	26.3	2	0	0	0	0	0	0	0	1	0	0	0	1	0	1	127	81	6	1.97	6.04	4.07	87	87.1	120.87	0	0	0	0	0	0	0	0	0	1	1
428	1	43	passed	0	0	9	28.69	0	0	0	0	0	0	1	0	1	0	0	0	0	0	0	126	85	6.4	2.92	4.59	2.76	75	83.9	132.33	1	0	1	0	1	0	1	0	0	1	1
429	1	54	passed	0	0	4	31.48	0	0	0	0	0	0	1	0	1	0	0	0	0	0	0	158	110	6	2.16	6.38	4.62	92	89.9	102.484	1	0	1	0	0	0	1	0	1	1	1
430	1	44	unilateral fail	1	1	3	26.03	0	0	0	0	0	0	0	0	0	0	0	0	1	0	1	123	86	5.3	1.16	4.77	3	85	78.8	108.534	0	0	0	1	0	0	0	0	0	1	1
431	1	53	passed	0	0	3	21.48	2	0	0	0	0	0	1	1	0	0	0	0	0	0	0	152	97	8.42	1.46	4.51	2.58	71	64.3	96.0855	1	0	0	0	0	0	1	0	1	0	1
432	1	40	passed	0	0	1	24.24	0	0	0	1	0	0	0	0	1	0	0	0	0	0	0	126	80	4.8	1.7	6.99	5.02	77	66.8	105.797	0	0	0	0	0	0	0	0	0	0	1
433	1	47	passed	0	0	5	24.57	2	0	0	0	0	0	1	1	1	0	0	0	0	0	0	155	102	9.45	2	6.56	4.72	83	71	97.0173	1	0	0	1	1	0	1	0	0	1	1
434	1	43	passed	0	0	3	19.97	2	0	0	0	0	0	0	0	1	0	0	0	0	0	0	127	85	5	5.05	7.48	4.71	80	58.4	86.3537	0	0	0	1	0	1	0	0	0	0	1
435	1	45	passed	0	0	2	27.2	2	0	0	0	0	0	0	0	1	0	0	0	0	0	0	122	79	7.5	4.41	6.63	4.18	72	77.7	125.025	0	0	1	0	1	0	0	0	0	0	1
436	1	42	unilateral fail	1	1	1	21.26	0	0	0	0	0	0	0	0	0	0	0	0	1	0	1	136	88	5.8	0.59	3.82	2.21	91	60	78.7992	0	0	0	0	0	0	0	0	0	0	1
437	1	41	bilateral fail	2	1	1	26.86	2	1	0	0	0	0	0	0	1	0	0	0	1	0	1	135	89	5	3.42	4.08	2.25	71	75.8	128.894	0	0	0	0	0	0	0	0	0	0	1
438	1	41	passed	0	0	2	24.57	0	0	0	0	0	0	1	0	1	0	0	0	0	0	0	133	94	7.7	3.19	5.87	3.53	87	79.6	110.463	0	0	0	0	0	0	0	0	0	1	1
439	1	44	unilateral fail	1	1	1	27.45	0	0	0	0	0	0	1	0	1	0	0	0	1	0	1	135	94	6.9	2.1	5.68	3.72	76	86	132.478	0	0	0	0	0	0	0	0	0	1	1
440	1	40	passed	0	0	2	26.57	2	0	0	0	0	0	1	0	1	0	0	0	0	0	0	140	86	5.4	2.01	3.9	2.42	81	82.3	123.908	0	0	0	0	0	0	0	0	0	1	1
441	1	48	passed	0	0	2	22.62	2	0	0	0	0	0	0	0	0	0	0	0	0	0	0	115	77	6.2	0.81	4.5	2.56	65	67.7	116.856	0	0	0	0	1	0	0	0	0	0	1
442	1	46	passed	0	0	3	27.66	2	0	0	0	0	0	0	0	1	0	0	0	0	0	0	130	88	5.3	2.89	6.65	4.47	87	84.7	111.604	0	0	0	1	0	0	0	0	0	1	1
443	1	40	passed	0	0	1	21.63	0	1	0	0	0	0	0	0	1	0	0	0	0	0	0	125	83	5.7	1.2	5.39	3.38	95	65.5	84.0822	0	0	0	0	0	0	0	0	0	0	1
444	1	48	passed	0	0	2	30.99	0	0	0	0	0	0	0	0	0	0	0	0	0	0	0	131	88	5.9	1.06	4.53	2.63	95	98.2	115.974	0	0	0	0	1	0	0	0	0	0	1
445	1	52	passed	0	0	2	25.24	2	0	0	0	0	0	0	0	1	0	0	0	0	0	0	123	79	5.6	0.8	5.71	3.66	81	73.8	97.7778	0	0	0	0	0	0	0	0	1	0	1
446	1	44	passed	0	0	1	22.41	0	0	0	0	0	0	0	0	1	0	0	0	0	0	0	105	65	5.1	1.07	5.44	3.52	74	64	101.252	0	0	0	0	0	0	0	0	0	0	1
447	1	44	passed	0	0	3	20.95	0	0	0	0	0	0	0	0	1	0	0	0	0	0	0	137	81	5.7	0.88	5.24	3.35	84	69.4	96.7247	0	0	1	0	1	1	0	0	0	0	1
448	1	40	passed	0	0	1	24.09	2	0	0	0	0	0	1	0	1	0	0	0	0	0	0	147	108	5.2	1.84	5.8	3.74	98	64.8	80.6371	0	0	0	0	0	0	0	0	0	0	1
449	1	57	passed	0	0	5	25.34	1	0	0	0	0	0	1	0	1	0	0	0	0	0	0	138	92	5.8	4.8	5.86	2.78	89	81.2	92.3486	1	0	1	1	1	0	1	0	1	0	1
450	1	62	unilateral fail	1	1	4	29.43	0	0	0	0	0	0	1	0	1	0	0	0	1	0	1	153	87	5.7	1	5.51	3.59	74	81.1	104.249	1	0	0	0	0	0	1	0	1	1	1
451	1	55	passed	0	0	9	26.88	2	0	0	0	0	0	1	0	1	0	0	0	0	0	0	154	103	6.3	1.15	5.89	3.86	77	78.6	105.812	0	0	0	1	1	0	0	0	1	1	1
452	1	42	passed	0	0	3	29	0	0	0	0	0	0	1	0	0	0	0	0	0	0	0	157	102	5.75	1.65	5.09	3.18	77	84.8	131.619	1	0	0	0	0	0	1	0	0	1	1
453	1	49	unilateral fail	1	1	1	26.12	2	0	0	0	0	0	0	0	1	0	0	0	1	0	1	114	71	4.8	2.05	4.6	2.83	93	80.9	96.5368	0	0	0	0	0	0	0	0	0	0	1
454	1	40	passed	0	0	1	22.44	0	0	0	0	0	0	1	0	0	0	0	0	0	0	0	137	101	5.1	1.51	3.59	1.99	96	66.4	84.3496	0	0	0	0	0	0	0	0	0	0	1
455	1	41	passed	0	0	1	24.39	0	0	0	0	0	0	1	0	1	0	0	0	0	0	0	133	93	5.4	1.87	4.93	3.23	75	70.5	113.488	0	0	0	0	0	0	0	0	0	0	1
456	1	52	passed	0	0	2	24.42	0	0	0	0	0	0	0	0	0	0	0	0	0	0	0	128	83	6.3	0.77	4	2.12	75	74.8	107.031	0	0	0	0	0	0	0	0	1	0	1
457	1	55	passed	0	0	3	25.62	0	0	0	0	0	0	1	0	1	0	0	0	0	0	0	162	100	5.3	2.04	4.83	2.99	74	83	116.266	0	0	0	0	0	0	0	0	1	1	1
458	1	48	passed	0	0	2	25.7	0	0	0	0	0	0	1	0	1	0	0	0	0	0	0	144	88	5.3	1.72	5.94	3.59	95	88.9	104.991	0	0	0	1	0	0	0	0	0	1	1
459	1	48	bilateral fail	2	1	1	24.42	0	0	0	0	0	0	0	0	1	0	0	0	1	0	1	130	80	6.4	1.05	5.21	3.35	87	68.1	87.8217	0	0	0	0	0	0	0	0	0	0	1
460	1	42	bilateral fail	2	1	9	27.23	0	1	0	0	0	0	1	0	1	0	0	0	1	0	1	143	96	5.6	1.52	5.35	3.67	89	83.4	111.992	0	0	1	1	0	1	0	0	0	1	1
461	1	41	passed	0	0	1	27.85	0	0	0	0	0	0	0	0	1	0	0	0	0	0	0	138	85	5.4	1.79	4.44	2.96	88	82.4	113.049	0	0	0	0	0	0	0	0	0	1	1
462	1	43	bilateral fail	2	1	5	32.63	0	0	0	0	0	0	1	0	1	0	0	0	1	0	1	123	78	5	3.24	5.49	3.38	75	93.2	146.998	1	0	1	1	1	1	1	0	0	1	1
463	1	55	passed	0	0	5	33.91	2	0	0	0	0	0	1	0	0	0	0	0	0	0	0	145	94	5.3	1.11	4.73	2.72	101	98	100.58	1	0	0	0	0	1	1	0	1	1	1
464	1	52	passed	0	0	2	26.16	2	0	0	0	0	0	0	0	0	0	0	0	0	0	0	137	85	5.5	1.11	3.56	1.99	83	77.4	100.076	0	0	0	0	0	0	0	0	1	1	1
465	1	45	passed	0	0	1	26.06	0	0	0	0	0	0	0	0	0	0	0	0	0	0	0	103	72	5.4	1.21	3.62	2.5	93	75.3	93.8041	0	0	0	0	0	0	0	0	0	0	1
466	1	41	passed	0	0	1	22.03	0	0	0	0	0	0	0	0	1	0	0	0	0	0	0	109	60	5.76	1.93	4.6	3.06	70	69.8	120.387	0	0	0	0	0	0	0	0	0	0	1
467	1	42	passed	0	0	2	25.63	0	0	0	0	0	0	0	0	1	0	0	0	0	0	0	126	77	6.14	1.17	5.92	3.86	81	77.6	114.496	0	0	0	0	1	0	0	0	0	1	1
468	1	41	passed	0	0	3	27.81	2	0	0	0	0	0	1	0	1	0	0	0	0	0	0	143	98	5.95	1.5	5.63	3.7	89	84.2	114.22	0	0	0	1	0	0	0	0	0	1	1
469	1	42	passed	0	0	1	24.25	0	0	0	0	0	0	0	0	0	0	0	0	0	0	0	117	73	6.05	1.14	3.62	1.8	71	70.9	119.344	0	0	0	0	0	0	0	0	0	0	1
470	1	41	passed	0	0	2	25.07	0	0	0	0	0	0	0	0	1	0	0	0	0	0	0	119	76	5.81	1.13	5.9	3.47	82	73.3	107.922	0	0	0	1	0	0	0	0	0	0	1
471	1	40	passed	0	0	1	24.88	0	0	0	0	0	0	0	0	0	0	0	0	0	0	0	128	89	5.59	0.54	3.68	2.02	63	69.4	134.34	0	0	0	0	0	0	0	0	0	0	1
472	1	40	unilateral fail	1	1	2	23.9	0	0	0	0	0	0	1	0	0	0	0	0	1	0	1	149	98	5.47	1.03	3.4	1.79	84	73.2	106.272	1	0	0	0	0	0	1	0	0	0	1
473	1	43	passed	0	0	1	23	0	0	0	0	0	0	0	1	1	0	0	0	0	0	0	132	81	8.9	2.23	4.26	2.37	89	65.7	87.3239	0	0	0	0	0	0	0	0	0	0	1
474	1	41	unilateral fail	1	1	2	24.51	2	0	0	0	0	0	1	1	0	0	0	0	1	0	1	142	88	6.24	1.33	5.17	3.24	71	76.8	130.594	1	0	0	0	0	0	1	0	0	0	1
475	1	42	passed	0	0	1	24.84	0	0	0	0	0	0	0	0	1	0	0	0	0	0	0	123	87	4.99	2.33	6.38	4.39	101	75.2	88.9833	0	0	0	0	0	0	0	0	0	1	1
476	1	41	bilateral fail	2	1	1	26.53	0	0	0	0	0	0	0	0	1	0	1	0	1	1	1	124	85	4.92	1.72	5.78	3.88	87	78.5	108.936	0	0	0	0	0	0	0	0	0	0	1
477	1	41	passed	0	0	1	25.43	0	0	0	0	0	0	0	0	0	0	0	0	0	0	0	111	74	4.97	0.76	5.17	3.3	74	76.1	124.158	0	0	0	0	0	0	0	0	0	0	1
478	1	43	passed	0	0	9	31.02	2	0	0	0	0	0	1	0	1	0	0	0	0	0	0	176	119	6.5	4.71	4.12	1.72	65	90.7	165.064	1	0	0	1	0	0	1	0	0	1	1
479	1	40	passed	0	0	1	27.63	2	0	0	0	0	0	0	0	1	0	0	0	0	0	0	129	81	6.07	1.08	5.83	3.66	90	82.7	112.06	0	0	1	0	0	0	0	0	0	0	1
480	1	41	passed	0	0	2	25.98	2	0	0	0	0	0	1	0	0	0	0	0	0	0	0	148	99	5.07	0.56	3.85	2.31	90	81.4	109.195	0	0	0	1	0	0	0	0	0	1	1
481	1	42	passed	0	0	1	20.05	0	0	0	0	0	0	0	0	0	0	0	0	0	0	0	133	89	6.21	1.21	5.12	3.13	69	60	103.924	0	0	0	0	0	0	0	0	0	0	1
482	1	41	unilateral fail	1	1	1	22.22	0	0	0	0	0	0	0	0	0	0	0	0	1	0	1	115	71	4.92	1.36	4.03	2.04	66	62.7	114.695	0	0	0	0	0	0	0	0	0	0	1
483	1	43	bilateral fail	2	1	9	29.95	2	1	0	0	0	0	1	0	1	0	0	0	1	0	1	131	90	5.91	2.74	4.2	2.16	70	88.6	149.725	1	0	0	0	1	0	1	0	0	1	1
484	1	41	passed	0	0	2	23.39	0	1	0	0	0	0	0	0	1	0	0	0	0	0	0	109	69	4.98	0.57	5.81	3.77	74	69.2	112.9	0	0	1	1	0	0	0	0	0	0	1
485	1	42	unilateral fail	1	1	2	19.24	2	0	0	0	0	0	0	0	0	0	0	0	1	0	1	117	71	5.24	1.13	4.17	2.25	62	54.3	104.67	0	0	0	0	1	0	0	0	0	0	1
486	1	41	passed	0	0	1	24.43	2	0	0	0	0	0	0	0	0	0	0	0	0	0	0	133	80	5.49	0.72	4.68	3.05	79	70.6	107.894	0	0	0	0	0	0	0	0	0	0	1
487	1	42	passed	0	0	1	19.19	2	0	0	0	0	0	0	0	0	0	0	0	0	0	0	108	64	5.25	0.79	3.69	1.86	78	54.8	83.965	0	0	0	0	0	0	0	0	0	0	1
488	1	40	passed	0	0	3	25.04	0	0	0	0	0	0	1	0	1	0	0	0	0	0	0	141	94	5.8	2.01	5.14	3.38	82	69	102.617	0	0	0	1	1	0	0	0	0	0	1
489	1	40	passed	0	0	1	23.81	2	0	0	1	0	0	0	0	1	0	0	0	0	0	0	139	84	5.16	3.07	5.24	3.15	86	68	96.4265	0	0	0	0	0	0	0	0	0	0	1
490	1	40	passed	0	0	2	23.56	0	1	0	0	0	0	0	0	1	0	0	0	0	0	0	130	78	5.1	4.08	5.46	2.86	93	69.7	91.3978	0	0	0	0	1	0	0	0	0	0	1
491	1	42	passed	0	0	1	27.21	0	0	0	0	0	0	1	0	1	0	0	0	0	0	0	150	96	5.77	2	4.84	3.05	66	80.5	145.769	0	0	1	0	0	0	0	0	0	1	1
492	1	42	bilateral fail	2	1	2	27.45	0	0	0	0	0	0	0	1	1	0	0	0	1	0	1	125	81	8.01	2.7	6.49	4.43	83	81.2	116.92	0	0	1	0	0	0	0	0	0	1	1
493	1	42	bilateral fail	2	1	2	27.11	0	0	0	0	0	0	0	0	1	0	0	0	1	0	1	125	85	5.72	3.31	4.63	2.39	77	73.8	114.545	0	0	0	0	0	0	0	0	0	1	1
494	1	41	passed	0	0	1	24.73	2	0	0	0	0	0	0	0	1	0	0	0	0	0	0	123	79	5.1	1.94	5.18	2.86	76	63.3	100.557	0	0	1	0	0	0	0	0	0	0	1
495	1	40	passed	0	0	2	28.72	0	0	0	0	0	0	0	0	1	0	0	0	0	0	0	135	88	6.29	4.27	4.46	2.38	91	83	111.23	0	0	0	0	0	0	0	0	0	1	1
496	1	43	passed	0	0	2	23.39	0	0	0	0	0	0	0	0	1	0	0	0	0	0	0	135	79	5.53	1.68	6.58	4.38	92	70	90.0053	0	0	0	0	1	0	0	0	0	0	1
497	1	41	passed	0	0	1	22.79	0	0	0	0	0	0	0	0	0	0	0	0	0	0	0	132	82	5.14	1.03	5.03	3.34	71	71.4	121.412	0	0	0	0	0	0	0	0	0	0	1
498	1	41	passed	0	0	1	27.68	0	0	0	0	0	0	0	0	1	0	0	0	0	0	0	135	83	5.62	2.14	4.17	2.35	82	77.2	113.664	0	0	0	0	0	0	0	0	0	1	1
499	1	41	unilateral fail	1	1	2	26.46	2	0	0	0	0	0	0	0	1	0	0	0	1	0	1	130	82	5.15	3.77	4.31	2.27	59	73.8	151.017	0	0	1	0	1	0	0	0	0	1	1
500	1	41	passed	0	0	5	27.59	2	0	0	0	0	0	1	0	1	0	0	0	0	0	0	141	97	5.22	16.38	7.92	1.98	85	89.4	126.981	1	0	1	1	0	1	1	0	0	1	1
501	1	41	passed	0	0	2	29.75	0	0	0	0	0	0	1	0	1	0	0	0	0	0	0	133	90	5.55	1.86	6.12	4.11	88	91.1	124.985	0	0	0	0	1	0	0	0	0	1	1
502	1	57	unilateral fail	1	1	3	25.4	0	0	0	0	0	0	1	1	1	0	0	0	1	0	1	137	84	8.87	2.69	3.96	2.21	76	71.7	95.4926	1	0	0	0	0	0	1	0	1	1	1
503	1	58	unilateral fail	1	1	4	26.34	2	0	0	0	0	0	1	0	1	0	0	0	1	0	1	147	106	8.62	10.75	6.54	1.5	75	81.6	108.8	0	0	1	0	1	0	0	0	1	1	1
504	1	49	bilateral fail	2	1	3	23.09	0	0	0	0	0	0	1	0	1	0	1	1	1	1	1	146	90	5.85	1.27	5.82	3.81	77	64.4	92.816	0	0	0	1	0	0	0	0	0	1	1
505	1	55	unilateral fail	1	1	4	23.99	0	0	0	0	0	0	1	0	1	0	0	0	1	0	1	135	104	5.17	1.22	5.91	3.75	94	74.3	81.9344	1	0	0	1	0	0	1	0	1	0	1
506	1	51	unilateral fail	1	1	3	24.99	0	0	0	0	0	0	1	0	0	0	0	0	1	0	1	124	80	5.87	1.23	3.66	2.13	82	77.4	102.448	1	0	0	0	0	0	1	0	1	1	1
507	1	55	bilateral fail	2	1	4	25.52	2	0	0	0	0	0	0	0	0	0	0	1	1	0	1	123	86	5.56	0.92	3.1	1.67	84	72.9	89.9608	0	0	0	1	1	0	0	0	1	0	1
508	1	44	passed	0	0	3	24.9	2	0	0	0	0	0	1	0	1	0	0	0	0	0	0	137	92	5.88	1.73	4.96	2.84	82	75.4	107.65	0	0	0	1	0	0	0	0	0	1	1
509	1	49	passed	0	0	1	26.35	0	0	0	0	0	1	0	0	1	0	0	0	0	0	0	130	83	6.01	3.23	5.71	3.54	72	73.5	113.288	0	0	0	0	0	0	0	0	0	1	1
510	1	57	bilateral fail	2	1	3	24.35	2	0	0	0	0	0	1	0	1	0	0	0	1	0	1	155	99	5.04	0.99	5.77	3.42	69	66.3	97.2587	1	0	0	0	0	0	1	0	1	0	1
511	1	51	passed	0	0	2	24.58	0	0	0	0	0	0	1	0	1	0	0	0	0	0	0	143	97	5.56	1.81	5.95	3.89	64	64.5	109.385	0	0	0	0	0	0	0	0	1	0	1
512	1	46	bilateral fail	2	1	1	25.94	0	0	0	0	0	0	0	0	1	0	0	0	1	0	1	129	86	5.19	1.34	5.97	3.87	79	73.2	106.218	0	0	0	0	0	0	0	0	0	0	1
513	1	48	passed	0	0	5	26.23	2	0	0	0	0	0	1	0	1	0	0	0	0	0	0	179	105	6.33	2.86	4.2	2.4	75	77.6	116.085	0	0	0	1	1	1	0	0	0	1	1
514	1	46	passed	0	0	1	23.48	2	0	0	0	0	0	0	0	0	0	0	0	0	0	0	99	66	5.6	0.59	5.18	3.1	85	71.9	96.967	0	0	0	0	0	0	0	0	0	1	1
515	1	48	unilateral fail	1	1	2	27.11	2	0	0	0	0	0	0	0	1	0	1	1	1	1	1	129	89	5.4	1.99	7	4.13	71	80.2	126.733	0	0	0	0	0	0	0	0	0	1	1
516	1	48	passed	0	0	9	24.49	0	0	0	0	0	0	1	0	0	0	0	0	0	0	0	140	93	5.45	1.11	3.65	2.11	93	82	98.9247	1	0	0	1	0	0	1	0	0	1	1
517	1	49	bilateral fail	2	1	1	18.04	2	0	0	0	0	0	0	0	1	0	0	0	1	0	1	112	71	4.76	0.5	5.71	3.04	71	54	84.404	0	0	0	0	0	0	0	0	0	0	1
518	1	45	passed	0	0	1	24.24	0	0	0	0	0	0	0	0	1	0	0	0	0	0	0	126	84	6	2.79	4.4	2.71	68	67.6	115.172	0	0	0	0	0	0	0	0	0	0	1
519	1	44	bilateral fail	2	1	1	23.31	2	0	0	0	0	0	0	0	0	0	0	0	1	0	1	114	82	6.27	0.91	4.81	2.64	85	72.2	99.4433	0	0	0	0	0	0	0	0	0	0	1
520	1	50	passed	0	0	1	23.91	0	0	0	0	0	0	0	0	1	0	0	0	0	0	0	128	84	4.61	0.5	6.04	3.65	77	65.1	92.7938	0	0	1	0	0	0	0	0	1	0	1
521	1	53	passed	0	0	2	22.43	0	0	0	0	0	0	0	0	1	0	0	0	0	0	0	109	69	5.03	1.55	5.76	3.64	81	65.6	85.9259	0	0	1	0	0	0	0	0	1	0	1
522	1	44	passed	0	0	3	32.51	0	0	0	0	0	0	0	0	1	0	0	0	0	0	0	134	89	5.61	1.09	4.37	2.58	76	107.7	165.905	0	0	1	0	1	0	0	0	0	1	1
523	1	47	passed	0	0	3	27.51	2	0	0	0	0	0	0	0	1	0	0	0	0	0	0	126	81	8.1	1.32	5.91	3.94	64	83.3	147.616	0	0	1	1	0	0	0	0	0	1	1
524	1	44	passed	0	0	3	30.64	2	0	0	0	0	0	1	0	0	0	0	0	0	0	0	135	91	5.3	1.07	4.67	3.11	113	91.7	95.0054	0	0	0	1	0	0	0	0	0	1	1
525	1	48	bilateral fail	2	1	2	24.91	0	0	0	0	0	0	0	0	0	0	0	1	1	0	1	131	84	5.38	1.4	4.85	2.59	84	79.8	106.585	0	0	0	0	0	0	0	0	0	1	1
526	1	45	unilateral fail	1	1	2	24.08	2	1	0	0	0	0	0	0	1	0	0	0	1	0	1	129	87	5.27	2.2	6.38	4.38	90	82.4	106.07	0	0	0	1	0	0	0	0	0	1	1
527	1	47	bilateral fail	2	1	3	20.78	2	0	0	0	0	0	0	0	1	0	0	0	1	0	1	130	79	5.29	1.54	5.52	2.74	70	77.4	125.404	0	0	1	1	0	0	0	0	0	1	1
528	1	46	passed	0	0	5	32.81	2	0	0	0	0	0	1	0	0	0	0	0	0	0	0	146	95	6.46	0.95	3.02	1.6	70	92.6	151.645	1	0	0	1	1	0	1	0	0	1	1
529	1	45	bilateral fail	2	1	3	22.73	0	0	0	0	0	1	0	0	1	0	0	0	1	0	1	129	86	5.36	0.83	4.95	3.51	63	69.6	127.991	0	0	0	0	1	1	0	0	0	0	1
530	1	59	passed	0	0	3	23.22	0	0	0	0	0	0	0	0	1	0	0	0	0	0	0	127	80	6.03	1.48	6.41	4.13	84	67.1	78.9068	0	0	0	0	1	0	0	0	1	0	1
531	1	43	passed	0	0	3	26.19	2	0	0	0	0	0	1	0	1	0	0	0	0	0	0	156	105	5.78	2.69	7.54	5.28	74	74.8	119.572	0	0	0	1	0	0	0	0	0	1	1
532	1	43	passed	0	0	1	21.92	2	0	0	0	0	0	0	0	0	0	0	0	0	0	0	117	70	5.55	1.19	4.59	2.95	87	60.4	82.125	0	0	0	0	0	0	0	0	0	0	1
533	1	43	passed	0	0	2	24.57	0	0	0	0	0	0	1	0	0	0	0	0	0	0	0	152	105	6.14	1.59	4.82	3.05	82	67.7	97.6636	0	0	0	1	0	0	0	0	0	0	1
534	1	44	passed	0	0	1	22.6	0	0	0	0	0	0	0	0	0	0	0	0	0	0	0	134	84	5.86	0.62	3.88	2.39	85	70	96.4132	0	0	0	0	0	0	0	0	0	0	1
535	1	54	bilateral fail	2	1	2	25.65	0	0	0	0	0	0	1	0	1	0	0	1	1	0	1	148	87	5.55	0.78	6.18	3.95	57	72.4	133.214	0	0	0	0	0	0	0	0	1	0	1
536	1	43	unilateral fail	1	1	1	25.62	2	0	0	0	0	0	1	0	1	0	0	0	1	0	1	146	93	5.06	2.19	5.66	3.6	83	72.3	103.043	0	0	0	0	0	0	0	0	0	1	1
537	1	44	bilateral fail	2	1	1	23.16	0	0	0	0	0	0	0	0	1	0	0	0	1	0	1	119	71	5.23	1.1	5.21	3.22	96	62.3	75.9756	0	0	0	0	0	0	0	0	0	0	1
538	1	49	passed	0	0	1	23.82	2	0	0	0	0	0	0	0	1	0	0	0	0	0	0	121	76	6.01	0.71	6.41	4.4	54	73.8	151.667	0	0	0	0	0	0	0	0	0	0	1
539	1	63	unilateral fail	1	1	4	29.13	0	0	0	0	0	0	1	0	0	0	0	1	1	0	1	160	76	5.9	1.2	4.07	2.47	79	79.3	94.259	1	0	0	1	0	0	1	0	1	0	1
540	1	55	bilateral fail	2	1	2	17.71	0	0	0	0	0	0	0	0	1	0	0	0	1	0	1	110	71	5.21	1.01	5.55	2.87	85	51.8	63.1707	0	0	0	0	0	0	0	0	1	0	1
541	1	51	bilateral fail	2	1	3	31.72	0	0	0	0	0	0	1	0	1	1	1	1	1	1	1	141	81	6.3	4.21	5.63	3.08	86	87.4	110.303	0	0	0	0	0	0	0	0	1	1	1
542	1	54	passed	0	0	3	26.71	2	0	0	0	0	0	1	0	1	0	0	0	0	0	0	121	76	5.83	2.41	5.33	3.43	76	73.6	101.566	1	0	0	0	0	0	1	0	1	1	1
543	1	47	passed	0	0	3	27.59	0	0	0	0	0	0	1	0	1	0	0	0	0	0	0	133	85	6.89	1.69	5.59	3.52	73	72.4	112.482	1	0	0	0	0	0	1	0	0	1	1
544	1	58	passed	0	0	2	20.35	0	0	0	0	0	0	1	1	0	0	0	0	0	0	0	147	93	7.46	1.37	4.32	2.58	73	67.4	92.3288	0	1	0	0	0	0	0	0	1	0	1
545	1	48	bilateral fail	2	1	9	24.22	0	0	0	0	0	0	1	0	1	0	0	0	1	0	1	143	90	4.99	4.05	6.32	3.86	85	72.5	95.6958	0	0	0	1	0	1	0	0	0	1	1
546	1	51	passed	0	0	4	28.25	2	0	0	0	0	0	0	0	1	0	0	0	0	0	0	137	82	6.11	3.07	8.02	5.45	93	78.8	91.9643	0	0	0	1	0	0	0	0	1	1	1
547	1	52	passed	0	0	2	21.45	2	0	0	0	0	0	1	0	1	0	0	0	0	0	0	133	90	5.03	1.43	5.49	3.82	102	57.7	60.7078	0	0	0	0	0	0	0	0	1	0	1
548	1	45	unilateral fail	1	1	5	32.02	0	0	0	0	0	0	1	0	1	0	0	0	1	0	1	139	88	6.57	2.04	4.12	2.68	55	108.4	228.337	1	0	1	1	0	1	1	0	0	1	1
549	1	44	bilateral fail	2	1	5	28.43	2	0	0	0	0	0	1	0	1	0	0	0	1	0	1	120	74	5.83	2.26	4.11	2.41	73	74.6	119.639	1	0	0	1	1	0	1	0	0	1	1
550	1	45	bilateral fail	2	1	9	25.53	0	0	0	0	0	0	0	0	1	0	0	0	1	0	1	125	86	5.6	1.17	5.35	3.65	88	76.4	100.582	0	0	0	1	1	0	0	0	0	1	1
551	1	47	bilateral fail	2	1	1	24.98	2	1	1	1	0	0	0	0	0	1	1	1	1	1	1	135	85	5.23	1.12	4.11	2.38	101	73.9	82.9836	0	0	0	0	0	0	0	0	0	1	1
552	1	48	passed	0	0	5	30.11	0	0	0	1	0	0	1	0	1	0	0	0	0	0	0	123	81	4.71	2.47	4.5	2.18	88	86	109.645	1	0	1	1	1	0	1	0	0	1	1
553	1	43	passed	0	0	3	29.21	0	0	0	0	0	0	1	0	0	0	0	0	0	0	0	128	82	5.23	1.14	2.8	1.18	89	93.6	124.407	1	0	0	0	0	0	1	0	0	1	1
554	1	52	passed	0	0	4	28.97	2	0	0	0	0	0	0	0	0	0	0	0	0	0	0	128	85	5.24	1.26	4.53	2.68	54	75.1	149.25	0	0	0	1	1	0	0	0	1	0	1
555	1	57	passed	0	0	3	24.67	2	0	0	0	0	0	1	0	0	0	0	0	0	0	0	160	96	5.9	0.65	5.17	2.42	73	68.8	95.3959	0	0	0	1	0	0	0	0	1	0	1
556	1	43	passed	0	0	6	23.64	2	0	0	0	0	0	1	0	0	0	0	0	0	0	0	145	97	4.96	1.13	5.16	2.73	89	72.4	96.2291	1	0	0	1	1	1	1	0	0	1	1
557	1	45	passed	0	0	1	28.21	0	0	0	0	0	0	1	0	1	0	0	0	0	0	0	151	98	5.13	2.67	6.91	4.86	74	86.4	135.267	0	0	1	0	0	0	0	0	0	1	1
558	1	44	bilateral fail	2	1	1	25.59	0	0	0	0	0	0	0	0	1	0	0	0	1	0	1	113	79	5.39	7.2	5.02	1.55	85	82	112.941	0	0	1	0	0	0	0	0	0	1	1
559	1	48	passed	0	0	9	28.08	2	0	0	0	0	0	1	0	1	0	0	0	0	0	0	153	102	5.64	3.02	4.58	2.69	117	86	82.4682	0	0	0	1	1	0	0	0	0	1	1
560	1	48	passed	0	0	2	22.77	0	0	0	0	0	0	1	0	1	0	0	0	0	0	0	150	96	6.35	1.05	5.31	3.23	84	62	82.8107	0	0	0	0	1	0	0	0	0	0	1
561	1	49	passed	0	0	3	26.22	0	0	0	0	0	0	0	0	0	0	0	0	0	0	0	113	71	5.84	0.8	3.41	1.68	96	74	85.5437	0	0	0	1	0	0	0	0	0	1	1
562	1	45	passed	0	0	3	25.06	2	0	0	0	0	0	1	0	1	0	0	0	0	0	0	135	93	5.38	1.14	5.59	3.78	99	79.4	92.917	0	0	1	0	1	0	0	0	0	1	1
563	1	46	passed	0	0	2	27.2	0	0	0	0	0	0	0	0	1	0	0	0	0	0	0	133	81	6.53	2.54	5.92	3.75	89	70.5	90.8057	0	0	0	0	0	0	0	0	0	1	1
564	1	43	passed	0	0	1	27.07	2	0	0	0	0	0	0	0	0	0	0	0	0	0	0	124	72	4.41	0.79	4.42	2.67	65	74.6	135.764	0	0	0	0	0	0	0	0	0	1	1
565	1	44	passed	0	0	3	24.34	2	0	0	0	0	0	1	0	0	0	0	0	0	0	0	132	93	5.31	0.71	4.15	2.35	106	73.7	81.399	1	0	0	0	1	0	1	0	0	0	1
566	1	44	bilateral fail	2	1	2	28.67	2	0	0	0	0	0	1	0	0	0	0	0	1	0	1	139	91	5.26	1.52	3.85	2.41	60	86.8	169.366	0	0	0	1	0	0	0	0	0	1	1
567	1	48	bilateral fail	2	1	1	24.52	0	0	0	0	0	0	0	1	1	0	0	0	1	0	1	121	82	6.1	3.09	5.26	3.21	85	71.7	94.6399	0	1	1	0	0	0	0	0	0	0	1
568	1	47	bilateral fail	2	1	1	22.78	2	0	0	0	0	0	0	0	1	0	0	0	1	0	1	123	84	5.48	2.71	4.66	2.62	81	73.8	103.333	0	0	0	0	0	0	0	0	0	0	1
569	1	54	bilateral fail	2	1	2	25.63	0	0	0	0	0	0	1	0	1	0	0	0	1	0	1	153	97	6.31	2.87	5.44	3.56	88	76.7	91.4108	0	0	0	0	0	0	0	0	1	0	1
570	1	56	passed	0	0	2	25.02	0	0	0	0	0	0	1	0	1	0	0	0	0	0	0	147	88	5.3	1.74	4.37	2.65	71	77.5	111.817	0	0	0	0	0	0	0	0	1	0	1
571	1	45	bilateral fail	2	1	2	23.27	0	0	0	0	0	0	0	0	0	0	1	1	1	1	1	113	81	5.5	1.44	4.27	2.65	78	64.9	96.3962	0	0	0	0	1	0	0	0	0	0	1
572	1	43	bilateral fail	2	1	2	30.86	2	0	0	0	0	0	1	0	0	0	0	0	1	0	1	157	104	5.16	1.6	5	3.15	81	87.1	127.201	0	0	0	0	0	0	0	0	0	1	1
573	1	45	passed	0	0	3	33.23	0	0	0	0	0	0	1	0	1	0	0	0	0	0	0	132	95	5.96	1.37	5.23	3.65	90	112.5	144.817	0	0	0	1	0	0	0	0	0	1	1
574	1	53	bilateral fail	2	1	4	24.8	1	0	0	0	0	0	0	0	1	0	1	1	1	1	1	132	85	7.65	1.59	5.44	3.77	85	70	87.3745	0	0	0	1	1	0	0	0	1	0	1
575	1	46	passed	0	0	2	22.21	2	0	0	0	0	0	1	0	1	0	0	0	0	0	0	147	101	5.38	2.75	4.94	3.28	95	65.7	79.2786	0	0	0	0	1	0	0	0	0	0	1
576	1	48	bilateral fail	2	1	3	23.35	0	1	0	0	0	1	0	0	1	0	0	0	1	0	1	138	84	5.17	1.95	5.35	3.3	77	65.9	96.0215	0	0	1	1	1	0	0	0	0	0	1
577	1	47	unilateral fail	1	1	9	28.63	0	0	0	0	0	0	1	0	1	0	0	0	1	0	1	137	99	5.6	1.17	6.2	4.38	79	84.7	121.598	0	0	1	1	1	0	0	0	0	1	1
578	1	44	passed	0	0	2	32.88	2	0	0	0	0	0	0	0	1	0	0	0	0	0	0	130	89	5.71	1.06	5.36	3.7	85	100.7	138.697	0	0	0	0	0	0	0	0	0	1	1
579	1	60	bilateral fail	2	1	4	29.55	0	0	0	0	0	0	1	0	1	0	0	1	1	0	1	144	69	7.42	0.9	4.01	2.45	81	82.4	99.2472	0	0	1	0	1	0	0	0	1	1	1
580	1	49	passed	0	0	1	22.78	2	0	0	0	0	0	1	0	1	0	0	0	0	0	0	143	82	5.3	1.04	5.31	3.14	74	67.4	101.078	0	0	0	0	0	0	0	0	0	0	1
581	1	58	passed	0	0	3	26.57	2	0	0	0	0	0	0	0	1	0	0	0	0	0	0	133	87	5.27	2.33	3.94	2.25	120	75	62.5	0	0	0	0	1	0	0	0	1	0	1
582	1	50	bilateral fail	2	1	9	26.78	2	0	0	0	0	0	0	0	1	0	0	0	1	0	1	129	80	4.91	0.86	5.86	3.64	76	82	118.421	0	0	0	0	1	1	0	0	1	1	1
583	1	54	passed	0	0	2	26.01	0	0	0	0	0	0	1	0	1	0	0	0	0	0	0	144	90	5.91	1.22	5.57	3.99	88	81.5	97.1314	0	0	0	0	0	0	0	0	1	0	1
584	1	51	bilateral fail	2	1	9	27.62	2	0	0	0	0	0	1	0	1	1	1	0	1	1	1	139	89	6.17	1.16	5.53	3.87	84	88.5	114.351	1	0	0	1	0	0	1	0	1	1	1
585	1	48	passed	0	0	2	29.73	0	0	0	0	0	0	1	0	0	0	0	0	0	0	0	153	94	5.84	0.88	4.33	2.67	79	83.9	119.154	1	0	0	0	0	0	1	0	0	0	1
586	1	59	unilateral fail	1	1	2	23.49	2	0	0	0	0	0	0	1	0	0	0	0	1	0	1	110	77	6.25	0.75	3.93	2.29	83	67.1	79.8575	0	0	0	0	0	0	0	0	1	0	1
587	1	60	unilateral fail	1	1	2	22.04	0	0	0	0	0	0	1	0	1	0	0	0	1	0	1	144	88	5.92	1.22	5.83	3.78	87	65.2	73.1147	0	0	1	0	0	0	0	0	1	0	1
588	1	52	passed	0	0	2	23.29	0	0	0	0	0	0	0	0	0	0	0	0	0	0	0	116	78	7.09	1.02	4.91	3.35	82	68.9	90.1725	0	0	0	0	0	0	0	0	1	0	1
589	1	51	passed	0	0	4	22.07	2	0	0	0	0	0	0	0	0	0	0	0	0	0	0	121	75	5.59	1.52	4.65	2.66	90	67.6	81.523	0	0	0	1	0	1	0	0	1	0	1
590	1	53	passed	0	0	2	24.84	2	0	0	0	0	0	0	0	1	0	0	0	0	0	0	120	79	5.9	0.73	5.82	4.18	85	70.1	87.4993	0	0	0	0	0	0	0	0	1	0	1
591	1	52	unilateral fail	1	1	2	27.53	2	0	0	0	0	0	1	0	0	0	0	0	1	0	1	147	90	6.96	0.54	4.57	2.82	82	89.2	116.74	0	0	0	0	0	0	0	0	1	1	1
592	1	53	passed	0	0	3	23.72	0	0	0	0	0	0	0	0	1	0	0	0	0	0	0	135	86	6.01	2.16	6.15	4.32	84	74.3	93.8458	0	0	0	0	0	1	0	0	1	0	1
593	1	65	passed	0	0	2	21.93	2	0	0	0	0	0	0	1	1	0	0	0	0	0	0	135	75	6.24	0.89	3.05	1.33	79	66.4	76.8756	0	1	1	0	0	0	0	0	1	0	1
594	1	64	bilateral fail	2	1	2	27.34	0	0	0	0	0	0	0	1	1	0	1	1	1	1	1	121	73	8.89	2.1	4.4	2.75	71	70	91.3775	0	0	0	0	0	0	0	0	1	1	1
595	1	58	unilateral fail	1	1	2	23.74	0	0	0	0	0	0	1	0	1	0	0	1	1	0	1	146	82	5.54	2.49	5.46	3.4	76	68.6	90.2632	0	0	0	0	0	0	0	0	1	0	1
596	1	54	bilateral fail	2	1	3	26.36	2	0	0	0	0	0	0	0	1	0	0	0	1	0	1	122	83	5.2	2.29	6.25	4.28	75	70.9	99.1447	0	0	0	0	0	0	0	0	1	1	1
597	1	53	unilateral fail	1	1	2	25.71	0	0	0	0	0	0	0	0	1	1	0	0	0	1	0	116	80	5.3	0.92	4.2	2.65	89	74.3	88.5736	0	0	1	0	0	0	0	0	1	0	1
598	1	46	unilateral fail	1	1	1	25.17	0	0	0	0	0	0	0	0	1	0	0	0	1	0	1	138	84	6	3.32	4.66	2.56	60	73.6	140.618	0	0	1	0	0	0	0	0	0	0	1
599	1	48	passed	0	0	3	24.81	0	0	0	0	0	0	1	0	0	0	0	0	0	0	0	132	89	5.7	1.38	4.76	3.01	106	71.7	75.8905	1	0	0	0	0	0	1	0	0	1	1
600	1	47	passed	0	0	5	25.56	2	0	0	0	0	0	1	0	0	0	0	0	0	0	0	156	109	6.3	0.62	4.15	2.38	77	77.4	114.004	0	0	0	1	1	1	0	0	0	1	1
601	1	52	bilateral fail	2	1	4	28.87	2	0	0	0	0	0	0	0	0	0	0	1	1	0	1	127	78	5.1	0.97	4.34	2.68	67	86.4	138.391	0	0	0	0	1	0	0	0	1	1	1
602	1	50	passed	0	0	2	21.01	0	0	0	0	0	0	1	0	1	0	0	0	0	0	0	155	104	5.4	0.82	6.06	3.91	102	56.5	60.7963	1	0	0	0	0	0	1	0	1	0	1
603	1	54	passed	0	0	3	26.79	1	0	0	0	0	0	0	0	1	0	0	0	0	0	0	134	89	5.1	1.85	7.41	5.45	81	75.6	97.8862	0	0	0	1	0	0	0	0	1	0	1
604	1	46	passed	0	0	3	27.63	0	0	0	0	0	0	0	0	1	0	0	0	0	0	0	136	83	5.7	1.94	5.45	3.9	90	82.7	105.336	0	0	0	1	0	0	0	0	0	1	1
605	1	53	unilateral fail	1	1	7	28.75	2	0	0	0	0	0	1	0	1	0	0	0	1	0	1	146	96	5.8	2.84	4.35	2.41	86	91.1	112.389	1	0	1	1	1	1	1	0	1	1	1
606	1	53	passed	0	0	3	28.36	2	1	0	0	0	0	1	0	0	0	0	0	0	0	0	177	98	6.1	1.62	4.63	2.92	82	79.1	102.345	0	0	0	0	0	0	0	0	1	1	1
607	1	56	bilateral fail	2	1	3	24.24	2	0	0	0	0	0	1	0	0	0	1	1	1	1	1	140	96	5.6	1.31	5.1	2.98	65	71.7	112.998	0	0	0	1	0	0	0	0	1	0	1
608	1	57	passed	0	0	2	23.8	0	0	0	0	0	0	0	0	0	0	0	0	0	0	0	135	80	6.8	0.7	4.36	2.41	80	64	80.9756	0	0	0	0	0	0	0	0	1	0	1
609	1	50	passed	0	0	1	26.27	2	0	0	0	0	0	1	0	1	0	0	0	0	0	0	152	98	5.6	3.62	5.15	3.01	72	69.8	106.402	0	0	0	0	0	0	0	0	1	0	1
610	1	47	bilateral fail	2	1	9	25.44	0	0	0	0	0	0	0	0	1	0	0	0	1	0	1	116	78	5.79	2.44	6.05	4.13	71	80.6	128.75	0	0	0	1	1	0	0	0	0	1	1
611	1	40	passed	0	0	9	29.74	2	0	0	0	0	0	0	0	1	0	0	0	0	0	0	134	87	4.9	2.27	6.22	4.2	80	95.3	145.274	0	0	1	1	1	0	0	0	0	1	1
612	1	48	passed	0	0	2	21.56	2	0	0	0	0	0	0	0	1	0	0	0	0	0	0	112	72	5.5	2.06	5.46	3.15	89	58	73.1159	0	0	0	0	1	0	0	0	0	0	1
613	1	58	bilateral fail	2	1	5	25.53	0	0	0	0	0	0	0	0	1	0	0	0	1	0	1	115	73	5.57	1.72	4.34	2.68	79	77.3	97.8481	0	0	1	1	1	0	0	0	1	1	1
614	1	52	bilateral fail	2	1	2	24.62	0	0	0	0	0	0	1	0	0	0	0	1	1	0	1	138	92	6.4	0.71	4.92	2.66	72	75.4	112.385	0	0	0	0	0	0	0	0	1	0	1
615	1	48	unilateral fail	1	1	2	23.47	0	0	0	0	0	0	1	0	1	0	0	0	1	0	1	159	106	5.1	1.58	6.38	4.61	95	61.6	72.7497	0	0	1	0	1	0	0	0	0	0	1
616	1	50	passed	0	0	2	25.6	2	0	0	0	0	0	0	0	1	0	0	0	0	0	0	132	85	6.2	1.13	6.14	3.81	85	81.1	104.72	0	0	0	0	1	0	0	0	1	0	1
617	1	42	passed	0	0	1	22.59	2	0	0	0	0	0	0	0	1	0	0	0	0	0	0	125	88	5.2	2.52	5.9	3.8	81	73.2	108.004	0	0	0	0	0	0	0	0	0	0	1
618	1	43	passed	0	0	1	24.71	2	0	0	0	0	0	0	0	1	0	0	0	0	0	0	125	79	5.6	1.85	4.59	2.54	83	78.3	111.594	0	0	0	0	0	0	0	0	0	0	1
619	1	40	passed	0	0	2	20.38	2	0	0	0	0	0	0	0	0	0	0	0	0	0	0	121	69	4.9	1.22	4.61	2.52	86	61	86.5003	0	0	0	1	0	0	0	0	0	0	1
620	1	42	passed	0	0	1	21	0	0	0	0	0	0	0	0	0	0	0	0	0	0	0	128	75	5.6	1.03	4.16	2.47	94	64.3	81.7514	0	0	0	0	0	0	0	0	0	0	1
621	1	58	passed	0	0	3	25.59	2	0	0	0	0	0	0	0	1	0	0	0	0	0	0	116	80	5.7	1.9	3.5	1.88	68	76.6	112.647	0	0	1	0	1	0	0	0	1	0	1
622	1	55	unilateral fail	1	1	4	28.12	2	0	0	0	0	0	1	0	1	0	0	0	1	0	1	141	86	7.1	1.79	5.16	3.41	87	83.2	99.1309	0	0	0	1	0	0	0	0	1	1	1
623	1	56	bilateral fail	2	1	3	28.8	2	1	0	0	0	0	0	0	1	0	0	1	1	0	1	127	86	5.7	2.45	5.36	3.43	73	84.2	118.156	0	0	1	1	0	0	0	0	1	1	1
624	1	40	passed	0	0	1	24.43	0	0	0	0	0	0	1	0	1	0	0	0	0	0	0	152	95	5.4	1.54	5.1	3.46	91	77.4	103.726	0	0	0	0	0	0	0	0	0	0	1
625	1	40	bilateral fail	2	1	1	23.08	0	1	0	0	0	0	0	0	0	0	0	0	1	0	1	128	79	5.83	1.15	4.51	2.84	87	72.3	101.346	0	0	0	0	0	0	0	0	0	0	1
626	1	50	unilateral fail	1	1	1	23.73	0	0	0	0	0	0	1	0	0	0	0	0	1	0	1	156	106	5.3	1.3	4.68	2.67	75	69.4	101.561	0	0	0	0	0	0	0	0	1	0	1
627	1	54	bilateral fail	2	1	2	25.83	2	0	0	0	0	0	1	0	1	0	0	0	1	0	1	149	97	8.3	8.68	5.98	2.36	70	78.2	117.164	0	0	0	0	0	0	0	0	1	0	1
628	1	52	bilateral fail	2	1	4	27.25	2	0	0	0	0	0	1	0	1	0	0	0	1	0	1	147	82	5.7	3.42	6.73	4.46	97	76	84.0835	0	0	0	1	0	0	0	0	1	1	1
629	1	46	bilateral fail	2	1	1	23.09	2	0	0	0	0	0	0	0	0	0	0	0	1	0	1	105	70	5.3	0.91	4.44	2.86	81	64.4	91.1412	0	0	0	0	0	0	0	0	0	0	1
630	1	41	passed	0	0	3	28.48	0	0	0	0	0	0	0	0	0	0	0	0	0	0	0	136	87	6.3	1.65	4.07	2.42	90	102.8	137.902	0	0	0	1	0	0	0	0	0	1	1
631	1	51	passed	0	0	2	20.21	2	0	0	0	0	0	0	0	0	0	0	0	0	0	0	126	78	4.77	0.75	5.08	2.98	67	55.7	90.2312	0	0	0	0	0	0	0	0	1	0	1
632	1	52	bilateral fail	2	1	2	23.8	2	0	0	0	0	0	0	0	1	1	1	1	1	1	1	123	75	5.92	1.06	5.55	3.36	75	64	91.5772	0	0	0	0	0	0	0	0	1	0	1
633	1	42	passed	0	0	1	27.71	0	0	0	0	0	0	0	0	1	0	0	0	0	0	0	120	84	5.2	1.79	5.53	3.79	79	78.2	118.302	0	0	0	0	0	0	0	0	0	1	1
634	1	43	passed	0	0	1	22.47	2	0	0	0	0	0	1	0	1	0	0	0	0	0	0	120	94	5.6	2	6.91	5.06	94	71.2	89.6004	0	0	0	0	0	0	0	0	0	1	1
635	1	56	bilateral fail	2	1	3	25.5	0	1	0	0	0	0	1	0	0	0	0	1	1	0	1	137	94	6.4	0.89	4.34	2.46	95	80.8	87.1271	1	0	0	0	0	0	1	0	1	0	1
636	1	40	bilateral fail	2	1	3	30.15	0	0	0	0	0	1	0	0	1	1	1	1	1	1	1	125	88	5.7	2.01	5.49	3.35	108	81.1	91.5763	0	0	0	1	0	0	0	0	0	1	1
637	1	41	unilateral fail	1	1	3	27.77	2	0	0	0	0	0	0	0	1	0	0	0	1	0	1	129	83	5.6	1.22	4.27	2.79	97	87	108.285	0	0	1	1	0	0	0	0	0	1	1
638	1	42	passed	0	0	1	25.42	0	0	0	0	0	0	0	0	1	0	0	0	0	0	0	138	84	5.4	5.88	4.92	2.33	74	84.2	135.985	0	0	0	0	0	0	0	0	0	0	1
639	1	55	unilateral fail	1	1	3	28.5	2	0	0	0	0	0	1	0	1	1	1	1	1	1	1	142	96	5.7	1.97	5.12	3.02	83	89.3	111.527	0	0	0	1	0	0	0	0	1	1	1
640	1	56	bilateral fail	2	1	2	24.29	2	0	0	0	0	0	0	0	1	0	1	1	1	1	1	124	80	5.4	1.13	5.5	3.52	94	74.4	81.0794	0	0	0	0	0	0	0	0	1	0	1
641	1	57	passed	0	0	2	23.78	2	0	0	0	0	0	0	0	1	0	0	0	0	0	0	121	86	6.2	2.16	5.78	3.7	108	72	67.4797	0	0	1	0	0	0	0	0	1	1	1
642	1	44	bilateral fail	2	1	2	24.04	0	0	0	0	0	0	0	0	0	0	0	0	1	0	1	135	77	5.8	1.09	4.93	3.25	93	75.3	94.7915	0	0	0	1	0	0	0	0	0	0	1
643	1	61	unilateral fail	1	1	4	25.59	0	0	0	0	0	0	1	0	1	0	0	0	1	0	1	139	91	4.9	1.21	4.75	2.97	76	76.6	97.1021	1	0	1	0	0	0	1	0	1	1	1
644	1	49	unilateral fail	1	1	2	23.84	2	0	0	0	0	0	1	0	1	0	0	0	1	0	1	165	113	6.3	3.22	4.99	2.82	65	68.1	116.268	1	0	0	0	0	0	1	0	0	0	1
645	1	53	bilateral fail	2	1	6	29.4	0	0	0	0	0	0	1	0	1	0	1	1	1	1	1	116	82	5.65	5.86	4.87	1.74	108	94.2	92.5407	1	0	1	1	1	0	1	0	1	1	1
646	1	54	passed	0	0	2	22.25	0	0	0	0	0	0	0	0	1	0	0	0	0	0	0	100	60	5.24	0.99	5.86	3.64	90	62.8	73.1816	0	0	0	0	0	0	0	0	1	0	1
647	1	57	passed	0	0	2	21.23	0	0	0	0	0	0	0	0	1	0	0	0	0	0	0	139	86	5.4	0.83	5.93	3.3	85	59.2	70.4964	0	0	0	0	0	0	0	0	1	0	1
648	1	51	unilateral fail	1	1	2	23.42	0	0	0	0	0	0	0	0	0	0	0	1	1	0	1	125	79	5.7	0.82	4.14	2.36	82	70.9	93.8444	0	0	0	0	0	0	0	0	1	0	1
649	1	50	passed	0	0	1	24.02	2	0	0	0	0	0	1	0	1	0	0	0	0	0	0	144	90	5.7	1.53	5.77	3.88	88	74.4	92.7938	0	0	0	0	0	0	0	0	1	0	1
650	1	42	unilateral fail	1	1	1	25.35	2	0	0	0	0	0	0	0	0	0	0	0	1	0	1	132	86	5.63	1.05	3.95	2.48	64	61.7	115.217	0	0	0	0	0	0	0	0	0	0	1
651	1	44	bilateral fail	2	1	2	26.33	2	1	0	0	0	0	1	1	1	0	0	1	1	0	1	131	94	6.64	1.52	4.35	2.68	78	76.1	114.221	0	1	1	1	0	0	0	0	0	0	1
652	1	48	passed	0	0	9	27	2	0	0	0	0	0	1	0	0	0	0	0	0	0	0	136	91	5.11	1.65	3.74	2.38	81	84.6	117.182	1	0	0	1	0	0	1	0	0	1	1
653	1	58	bilateral fail	2	1	9	24.41	2	1	0	0	0	0	1	1	1	1	1	1	1	1	1	146	86	8.1	2.84	6.57	4.43	105	73.9	70.381	1	0	1	1	0	0	1	0	1	1	1
654	1	47	passed	0	0	1	23.02	0	0	0	0	0	0	0	0	0	0	0	0	0	0	0	103	73	5	1.06	3.18	1.76	66	68.1	117.023	0	0	0	0	0	0	0	0	0	0	1
655	1	48	unilateral fail	1	1	9	29.09	2	0	0	0	0	0	1	0	1	0	0	0	1	0	1	122	76	5.7	1	2.96	1.69	107	90.1	94.4746	1	0	1	0	0	1	1	0	0	1	1
656	1	45	bilateral fail	2	1	1	25.89	2	0	0	0	0	0	1	0	0	0	0	0	1	0	1	168	112	6.2	1.42	3.88	2.22	74	68.8	107.713	0	0	0	0	0	0	0	0	0	0	1
657	1	55	passed	0	0	2	19.01	2	0	0	0	0	0	0	0	1	0	0	0	0	0	0	101	60	5.1	0.9	6.19	3.81	83	54.3	67.8152	0	0	1	0	0	0	0	0	1	0	1
658	1	44	bilateral fail	2	1	2	28.03	0	0	0	0	0	0	0	0	1	0	0	0	1	0	1	135	87	6.1	2.1	4.84	3.25	94	83.9	104.494	0	0	1	0	0	0	0	0	0	1	1
659	1	40	passed	0	0	1	20.52	0	0	0	0	0	0	0	0	0	0	0	0	0	0	0	100	62	4.98	1.29	4.73	2.32	89	71	97.2869	0	0	0	0	0	0	0	0	0	0	1
660	1	45	passed	0	0	2	21.11	0	0	0	0	0	0	0	0	1	0	0	0	0	0	0	115	77	5.2	0.93	4.98	2.84	83	63.9	89.1934	0	0	1	0	1	0	0	0	0	0	1
661	1	40	passed	0	0	2	23.71	2	0	0	0	0	0	1	0	0	0	0	0	0	0	0	203	144	5.3	0.88	4.15	2.52	110	72.6	80.4878	0	0	0	1	0	0	0	0	0	0	1
662	1	41	unilateral fail	1	1	1	23.11	2	0	0	0	0	0	0	0	0	0	0	0	1	0	1	109	69	4.9	1.62	4.95	3.04	105	61.4	70.5993	0	0	0	0	0	0	0	0	0	0	1
663	1	44	passed	0	0	1	19.24	0	0	0	0	0	0	0	0	1	0	0	0	0	0	0	117	72	5	0.91	5.42	3.34	70	54.3	90.8153	0	0	0	0	0	0	0	0	0	0	1
664	1	43	passed	0	0	1	21.65	0	0	0	0	0	0	0	0	0	0	0	0	0	0	0	124	72	5.5	0.87	5.02	3.06	109	61.1	66.309	0	0	0	0	0	0	0	0	0	0	1
665	1	57	passed	0	0	4	27.67	0	0	0	0	0	0	1	0	1	0	0	0	0	0	0	141	86	5.1	1.03	5.26	3.44	93	80.9	88.0501	0	0	0	1	0	0	0	0	1	1	1
666	1	40	bilateral fail	2	1	1	27.67	2	0	0	0	0	0	0	1	1	0	0	0	1	0	1	132	78	7	1.07	5.22	3.19	81	85.7	129.027	0	1	0	0	0	0	0	0	0	1	1
667	1	40	passed	0	0	1	21.22	2	0	0	0	0	0	0	0	1	0	0	0	0	0	0	134	83	5.7	1.57	5.29	2.46	90	60.6	82.1138	0	0	0	0	0	0	0	0	0	0	1
668	1	40	passed	0	0	1	22.9	0	0	0	0	0	0	0	0	1	0	0	0	0	0	0	127	75	5.4	1.71	5.45	3.12	88	65.4	90.6319	0	0	0	0	0	0	0	0	0	0	1
669	1	51	passed	0	0	3	22	2	0	0	0	0	0	0	0	1	0	0	0	0	0	0	117	75	5.7	1.38	6.21	4.57	75	66.6	96.3805	0	0	1	0	0	1	0	0	1	0	1
670	1	46	passed	0	0	1	22.12	0	0	0	0	0	0	0	0	1	0	0	0	0	0	0	129	85	5.7	1.95	5.71	3.88	73	69.3	108.824	0	0	0	0	0	0	0	0	0	0	1
671	1	51	bilateral fail	2	1	4	27.63	0	0	0	0	0	0	1	0	1	1	1	1	1	1	1	133	93	6.4	1.71	3.98	2.5	68	95.6	152.59	0	0	0	0	1	0	0	0	1	1	1
672	1	40	passed	0	0	2	29.33	0	0	0	0	0	0	1	0	1	0	0	0	0	0	0	136	91	7	2.1	4.5	2.77	75	81.8	133.008	0	0	0	0	0	0	0	0	0	1	1
673	1	58	bilateral fail	2	1	3	26.21	2	0	0	0	0	0	1	1	1	0	0	0	1	0	1	130	76	14	3.38	6.89	4.51	76	64.6	85	1	0	1	0	0	0	1	0	1	1	1
674	1	45	passed	0	0	1	27.46	0	0	0	0	0	0	1	1	0	0	0	0	0	0	0	142	94	6.3	1.61	4.59	2.72	105	80.3	88.6005	0	0	0	0	0	0	0	0	0	0	1
675	1	63	passed	0	0	3	22.16	0	0	0	0	0	0	1	0	1	0	0	0	0	0	0	133	77	6.9	0.5	2.9	1.29	102	59.6	54.8685	1	0	1	0	0	0	1	0	1	0	1
676	1	43	passed	0	0	1	19.67	2	0	0	0	0	0	0	0	1	0	0	0	0	0	0	122	78	5.7	1.72	5.41	3.46	77	58.2	89.4108	0	0	0	0	0	0	0	0	0	0	1
677	1	61	passed	0	0	2	26.25	0	0	0	0	0	0	0	0	1	0	0	0	0	0	0	134	74	5.4	4.2	5.63	3.18	89	80.4	87.0321	0	0	0	0	0	0	0	0	1	0	1
678	1	45	passed	0	0	3	26.12	0	0	0	0	0	0	1	0	1	0	0	0	0	0	0	123	97	5.86	1.02	5.86	3.95	89	74.6	97.1088	0	0	0	0	1	0	0	0	0	1	1
679	1	59	bilateral fail	2	1	4	26.02	0	1	0	1	0	0	1	0	1	1	1	1	1	1	1	130	88	5.5	8.38	5.92	2.05	87	79.7	90.492	1	0	0	0	1	0	1	0	1	0	1
680	1	57	bilateral fail	2	1	6	23.81	2	0	0	0	0	0	1	0	0	0	0	0	1	0	1	132	95	5.74	1.39	4.34	2.74	89	74.6	84.8424	1	0	0	1	1	0	1	0	1	1	1
681	1	55	unilateral fail	1	1	3	22.63	0	0	0	0	0	0	1	0	1	0	0	0	1	0	1	126	80	5.6	1.06	5.51	3.67	78	65.4	86.9137	1	0	0	0	0	0	1	0	1	0	1
682	1	50	bilateral fail	2	1	2	25.44	2	0	0	0	0	0	1	0	0	0	1	0	1	1	1	145	93	5.5	0.93	4.71	2.91	91	78.8	95.0415	0	0	0	0	0	0	0	0	1	1	1
683	1	40	unilateral fail	1	1	2	27.38	0	0	0	0	0	0	1	0	0	0	0	0	1	0	1	131	96	5.9	0.63	4.61	3.12	64	91.7	174.733	0	0	0	1	0	0	0	0	0	1	1
684	1	47	passed	0	0	2	26.71	0	0	0	0	0	0	1	0	1	0	0	0	0	0	0	163	111	6	0.92	5.82	3.88	90	78.1	98.4187	0	0	0	1	0	0	0	0	0	0	1
685	1	64	bilateral fail	2	1	3	23.31	2	0	0	0	0	0	1	0	1	1	1	1	1	1	1	157	88	6.2	2.55	6.22	4.08	96	65	62.7541	1	0	0	0	0	0	1	0	1	0	1
686	1	64	passed	0	0	5	27.9	2	0	0	0	0	0	1	0	1	0	0	0	0	0	0	158	99	6.8	1.34	4.19	2.42	69	89.4	120.085	1	0	1	0	1	0	1	0	1	1	1
687	1	51	passed	0	0	2	23.32	2	0	0	0	0	0	0	0	1	0	0	0	0	0	0	110	70	4.6	1.99	4.08	2.36	91	68.2	81.3428	0	0	0	0	0	0	0	0	1	0	1
688	1	61	passed	0	0	2	23.72	2	0	0	0	0	0	0	0	0	0	0	0	0	0	0	137	74	4.72	1.65	4.26	2.71	95	63.8	64.7009	0	0	0	0	0	0	0	0	1	0	1
689	1	50	bilateral fail	2	1	1	17.58	0	0	0	0	0	0	1	0	0	0	0	0	1	0	1	136	97	5.8	0.53	4.15	1.91	80	45	61.7378	0	0	0	0	0	0	0	0	1	0	1
690	1	40	passed	0	0	1	22.88	2	0	0	0	0	0	0	0	0	0	0	0	0	0	0	119	77	5.2	1.49	5.2	3.3	87	66.9	93.7763	0	0	0	0	0	0	0	0	0	0	1
691	1	41	unilateral fail	1	1	6	37.89	2	0	0	0	0	1	1	0	1	0	0	0	1	0	1	164	112	6.03	2.99	5.5	3.71	78	112.1	173.513	1	0	0	1	1	0	1	1	0	1	1
692	1	56	passed	0	0	3	26.56	0	0	0	0	0	0	1	0	1	0	0	0	0	0	0	163	91	5	0.65	5.83	3.61	86	72.3	86.1202	1	0	0	0	0	0	1	0	1	0	1
693	1	42	unilateral fail	1	1	3	26.49	2	0	0	0	0	0	0	0	1	0	0	0	1	0	1	118	74	5.6	3.19	6.36	4.31	110	83	90.1774	0	0	1	0	1	0	0	0	0	1	1
694	1	59	bilateral fail	2	1	3	30.64	0	0	0	0	0	0	1	0	1	0	0	0	1	0	1	143	84	5.7	1.5	6.14	4.14	79	80.4	100.531	1	0	0	0	0	0	1	0	1	1	1
695	1	47	passed	0	0	1	21.19	0	0	0	0	0	0	0	0	1	0	0	0	0	0	0	137	82	5.3	1.32	6.03	4.19	67	70.2	118.831	0	0	1	0	0	0	0	0	0	0	1
696	1	58	unilateral fail	1	1	2	26.93	0	0	0	0	0	0	0	0	1	0	0	0	1	0	1	133	89	5.9	0.88	5.92	4.13	82	69.8	85.122	0	0	0	0	0	0	0	0	1	0	1
697	1	49	passed	0	0	2	24.6	2	0	0	0	0	0	1	0	1	0	0	0	0	0	0	132	79	5	0.67	5.25	2.69	76	84.2	122.949	1	0	0	0	0	0	1	0	0	0	1
698	1	40	passed	0	0	6	30.87	2	0	0	0	0	0	1	0	1	0	0	0	0	0	0	118	76	5.4	2.41	4.65	2.52	63	89.2	172.667	1	0	0	1	1	1	1	0	0	1	1
699	1	46	unilateral fail	1	1	2	22.91	0	0	0	0	0	0	0	0	0	0	0	0	1	0	1	136	81	5.5	1.18	4.88	2.51	66	63.9	110.987	0	0	0	0	1	0	0	0	0	0	1
700	1	45	passed	0	0	2	27.02	0	0	0	0	0	0	0	0	1	0	0	0	0	0	0	135	86	4.8	0.58	5.75	3.58	86	71.8	96.7243	0	0	0	0	1	0	0	0	0	0	1
701	1	41	passed	0	0	1	26.19	0	0	0	0	0	0	0	0	0	0	0	0	0	0	0	132	79	5.2	0.73	3.89	2.56	69	83.9	146.803	0	0	0	0	0	0	0	0	0	1	1
702	1	56	unilateral fail	1	1	3	23.67	0	0	0	0	0	0	0	0	0	0	0	0	1	0	1	129	85	6.2	1.09	4.65	2.84	76	67.6	91.1168	0	0	0	1	0	0	0	0	1	0	1
703	1	50	passed	0	0	3	28.75	0	0	0	0	0	0	1	0	0	0	0	0	0	0	0	163	114	5.8	1.3	4.95	2.98	86	91.1	116.265	1	0	0	0	0	0	1	0	1	1	1
704	1	55	passed	0	0	2	24.81	0	0	0	0	0	0	1	0	1	0	0	0	0	0	0	158	104	5.7	3.33	4.33	2.4	74	80.4	112.624	0	0	0	0	0	0	0	0	1	1	1
705	1	53	passed	0	0	6	31.37	0	0	0	0	0	0	1	0	1	0	0	0	0	0	0	142	93	6.1	1.99	5.27	3.6	111	85.4	81.6282	1	0	0	1	1	0	1	0	1	1	1
706	1	55	bilateral fail	2	1	5	26.12	2	0	0	0	0	0	1	0	0	0	1	0	0	1	0	155	78	6.5	0.88	2.84	1.41	81	75.5	96.62	1	0	0	1	0	0	1	0	1	1	1
707	1	51	passed	0	0	5	25.12	2	0	0	0	0	0	1	0	1	0	0	0	0	0	0	169	109	4.6	2.99	5.92	3.19	64	70.9	120.238	1	0	0	1	1	0	1	0	1	0	1
708	1	53	unilateral fail	1	1	3	24.46	2	0	0	0	0	0	1	0	1	0	1	0	0	1	0	151	88	5.4	3.29	5.76	2.93	75	63.4	89.6878	0	0	0	1	0	0	0	0	1	0	1
709	1	47	bilateral fail	2	1	5	32.91	0	0	0	0	0	0	1	0	1	0	0	0	1	0	1	136	88	5.8	0.97	4.22	2.69	80	89.6	127.024	1	0	1	1	1	0	1	0	0	1	1
710	1	44	passed	0	0	1	20.72	2	0	0	0	0	0	1	0	0	0	0	0	0	0	0	160	88	6.5	0.68	5.02	2.92	74	56.4	89.2287	0	0	0	0	0	0	0	0	0	0	1
711	1	41	unilateral fail	1	1	2	27.49	0	0	0	0	0	0	0	0	0	0	0	0	1	0	1	115	79	5.5	0.54	4.42	2.57	84	84.2	121.019	0	0	0	1	0	0	0	0	0	0	1
712	1	57	passed	0	0	2	24.72	0	0	0	0	0	0	0	0	1	0	0	0	0	0	0	128	85	5	1.59	6.4	4.33	91	70.6	78.5285	0	0	0	0	0	0	0	0	1	1	1
713	1	43	passed	0	0	1	23.73	2	0	0	0	0	0	0	0	1	0	0	0	0	0	0	124	84	4.92	1.19	5.28	3.49	71	73.5	122.458	0	0	0	0	0	0	0	0	0	0	1
714	1	47	passed	0	0	1	26.03	0	0	1	0	0	0	0	0	0	0	0	0	0	0	0	114	67	6.34	0.65	4.44	2.56	81	77.9	109.074	0	0	0	0	0	0	0	0	0	0	1
715	1	43	bilateral fail	2	1	3	23.95	2	0	0	0	0	0	0	0	1	0	0	0	1	0	1	136	84	5.1	1.95	4.72	3.12	89	72.5	96.362	0	0	0	1	0	1	0	0	0	0	1
716	1	43	passed	0	0	1	24.92	0	0	0	0	0	0	0	0	1	0	0	0	0	0	0	128	79	4.8	0.95	6.16	3.99	82	63.8	92.0375	0	0	0	0	0	0	0	0	0	0	1
717	1	41	passed	0	0	1	24.54	0	0	0	0	0	0	0	0	0	0	0	0	0	0	0	126	74	5.5	1.29	4.83	2.8	90	74.3	99.6707	0	0	0	0	0	0	0	0	0	1	1
718	1	47	bilateral fail	2	1	3	25.98	0	1	0	0	0	0	1	1	1	0	0	0	1	0	1	155	102	8.7	2.52	6.42	4.26	62	74.2	135.732	1	0	1	0	0	0	1	0	0	1	1
719	1	44	passed	0	0	2	25.85	0	1	0	0	0	0	0	0	0	0	0	0	0	0	0	125	82	5.6	1.12	4.36	2.76	92	72.1	91.7497	0	0	0	0	1	0	0	0	0	0	1
720	1	49	unilateral fail	1	1	3	28.18	0	0	0	0	0	0	1	0	1	0	0	0	1	0	1	144	92	5.64	2.16	5.44	3.86	84	90.3	119.299	0	0	0	1	0	0	0	0	0	1	1
721	1	47	bilateral fail	2	1	2	25.99	2	1	0	0	0	0	0	0	1	0	0	0	1	0	1	117	84	5.54	2.72	6.34	4.31	79	75.1	107.816	0	0	0	1	0	0	0	0	0	1	1
722	1	41	passed	0	0	2	31.66	0	0	0	0	0	0	0	0	1	0	0	0	0	0	0	115	77	5.73	1.54	5.66	3.88	93	114.3	148.383	0	0	1	0	0	0	0	0	0	1	1
723	1	45	passed	0	0	1	19.23	0	0	0	0	0	0	0	0	1	0	0	0	0	0	0	120	78	5.54	0.69	5.44	3.22	77	58.9	88.6205	0	0	0	0	0	0	0	0	0	0	1
724	1	43	passed	0	0	4	25.24	0	0	0	0	0	0	0	0	1	0	0	0	0	0	0	127	89	4.87	1.48	5.11	3.42	88	70.4	94.6341	0	0	0	1	1	1	0	0	0	0	1
725	1	58	unilateral fail	1	1	2	27.2	0	0	0	0	0	0	1	0	0	0	0	1	1	0	1	166	113	0	0	0	0	0	77.7	#DIV/0!	0	0	0	0	0	0	0	0	1	1	1
726	1	42	passed	0	0	6	28.02	2	0	0	0	0	0	1	0	1	0	0	0	0	0	0	141	95	5.2	2.77	4.74	2.99	82	86.8	126.508	1	0	1	1	1	1	1	0	0	1	1
727	1	58	bilateral fail	2	1	2	20.14	2	0	0	0	0	0	0	0	0	0	0	0	1	0	1	136	78	4.11	0.77	2.93	1.72	64	58.9	92.0313	0	0	0	0	0	0	0	0	1	0	1
728	1	42	passed	0	0	2	25.3	0	0	0	0	0	0	1	0	0	0	0	0	0	0	0	166	95	5.2	1.06	4.36	2.64	90	71.4	94.813	1	0	0	0	0	0	1	0	0	0	1
729	1	46	passed	0	0	5	30.26	2	0	0	0	0	0	0	0	1	0	0	0	0	0	0	133	85	5.98	2.25	4.23	2.31	67	81.4	139.272	0	0	0	1	1	1	0	0	0	1	1
730	1	47	passed	0	0	2	23.94	0	0	0	0	0	0	0	0	1	0	0	0	0	0	0	133	87	6.2	3.11	4.83	2.96	78	69.2	100.619	0	0	0	0	1	0	0	0	0	0	1
731	1	47	unilateral fail	1	1	1	32.52	0	0	0	0	0	0	0	0	0	0	0	0	1	0	1	130	82	5.2	1.32	4.05	2.64	95	96.2	114.847	0	0	0	0	0	0	0	0	0	1	1
732	1	42	unilateral fail	1	1	2	22.15	0	0	0	0	0	0	0	0	0	0	0	0	1	0	1	124	83	5	0.87	5.18	3.31	83	69.4	99.9295	0	0	0	0	1	0	0	0	0	0	1
733	1	50	bilateral fail	2	1	9	27.32	2	0	0	0	0	1	1	0	1	0	0	0	1	0	1	144	90	7.09	1.51	5.69	3.74	68	82.7	133.483	0	0	1	1	0	1	0	0	1	1	1
734	1	51	passed	0	0	4	30.49	2	0	0	0	0	0	1	0	0	0	0	0	0	0	0	146	102	6.26	1.25	4.34	2.51	83	83	108.537	0	0	0	1	0	0	0	0	1	1	1
735	1	47	unilateral fail	1	1	2	22.61	2	1	0	0	0	0	0	0	0	0	0	0	1	0	1	117	68	5.5	1.13	4.4	2.85	86	62.3	82.1597	0	0	0	1	0	0	0	0	0	0	1
736	1	48	passed	0	0	1	23.22	2	0	0	0	0	0	1	0	1	0	0	0	0	0	0	140	96	5.7	2.07	6.45	4.23	99	67.1	76.0434	0	0	0	0	0	0	0	0	0	0	1
737	1	46	passed	0	0	1	23.63	0	0	0	0	0	0	0	0	1	0	0	0	0	0	0	128	82	5.88	0.68	4.99	3.5	92	73.2	91.2089	0	0	0	0	0	0	0	0	0	0	1
738	1	41	passed	0	0	1	25.76	2	0	0	0	0	0	0	0	1	0	0	0	0	0	0	113	73	5.2	2.54	6.68	4.64	87	78	108.242	0	0	0	0	0	0	0	0	0	1	1
739	1	54	bilateral fail	2	1	2	25.29	2	0	0	0	0	0	0	1	1	0	0	0	1	0	1	133	86	7.91	1.51	4.08	1.87	72	75.7	110.268	0	1	1	0	0	0	0	0	1	1	1
740	1	59	unilateral fail	1	1	6	25.35	0	0	0	0	0	0	1	0	1	0	0	0	1	0	1	106	69	6.4	1.34	4.54	2.49	90	65.7	72.1098	1	0	1	1	1	1	1	0	1	0	1
741	1	58	bilateral fail	2	1	3	17.92	2	0	0	0	0	0	1	0	0	0	0	0	1	0	1	173	117	5.6	1	3.47	1.63	58	53	91.3793	1	0	0	0	0	0	1	0	1	0	1
742	1	56	bilateral fail	2	1	2	22.79	0	0	0	0	0	0	1	0	1	0	0	0	1	0	1	154	95	6.2	1.22	6.01	4.09	79	59.8	77.5425	0	0	0	0	0	0	0	0	1	0	1
743	1	52	passed	0	0	3	25.23	0	0	0	0	0	0	1	0	1	0	0	0	0	0	0	135	90	6.6	1.72	4.78	3.07	84	87.3	111.533	0	0	1	1	0	0	0	0	1	0	1
744	1	58	bilateral fail	2	1	9	27.25	2	0	0	0	0	0	1	0	1	0	0	0	1	0	1	143	89	6.34	2.03	5.28	3.55	103	73.3	71.165	1	0	0	1	0	0	1	0	1	1	1
745	1	41	passed	0	0	2	29.56	2	0	0	0	0	0	1	0	1	0	0	0	0	0	0	132	93	5.8	3.58	5.14	3.09	91	92.6	122.854	0	0	0	0	0	0	0	0	0	1	1
746	1	51	passed	0	0	2	15.33	2	0	0	0	0	0	0	0	1	0	0	0	0	0	0	95	74	5.9	1.4	5.65	3.9	93	46.4	54.1516	0	0	0	0	0	0	0	0	1	0	1
747	1	58	bilateral fail	2	1	3	30.19	2	0	0	0	0	0	1	0	1	0	0	1	1	0	1	139	92	5.71	3.88	4.26	1.94	73	83.2	113.973	0	0	0	0	0	0	0	0	1	1	1
748	1	58	bilateral fail	2	1	2	24.99	2	0	0	0	0	0	1	0	1	0	0	1	1	0	1	155	100	7.1	0.89	6.14	4.12	89	74.8	84.0449	0	0	0	0	0	0	0	0	1	0	1
749	1	46	passed	0	0	1	30.11	2	0	0	0	0	0	1	0	1	0	0	0	0	0	0	165	107	12.75	1.29	5.48	3.52	83	92.2	127.341	0	0	0	0	0	0	0	0	0	1	1
750	1	41	passed	0	0	2	23.6	0	0	0	0	0	0	1	0	1	0	0	0	0	0	0	140	92	5.33	1.16	5.65	3.52	86	67.4	94.62	0	0	0	1	0	0	0	0	0	0	1
751	1	50	passed	0	0	9	26.25	2	0	0	0	0	0	1	0	0	0	0	0	0	0	0	145	94	6	1.57	5	3.24	81	86	116.531	1	0	0	1	0	0	1	0	1	1	1
752	1	57	bilateral fail	2	1	5	20.83	0	1	0	0	0	0	0	0	0	1	1	1	1	1	1	118	83	5.3	0.6	4.78	3.11	93	58.1	63.235	0	0	0	1	1	1	0	0	1	0	1
753	1	40	passed	0	0	1	25.5	0	0	0	0	0	0	1	0	0	0	0	0	0	0	0	146	91	5.3	0.93	4.26	2.74	64	80.8	153.963	0	0	0	0	0	0	0	0	0	1	1
754	1	42	passed	0	0	5	31.62	2	0	0	0	0	0	1	0	1	0	0	0	0	0	0	141	94	5.59	1.4	6.15	4.49	79	84	127.076	1	0	0	1	1	0	1	0	0	1	1
755	1	46	passed	0	0	3	28.27	2	0	0	0	0	0	0	0	0	0	0	0	0	0	0	114	81	5.93	1.35	4.96	3.13	87	95.7	126.098	0	0	0	1	0	0	0	0	0	1	1
756	1	49	unilateral fail	1	1	4	25.19	1	0	0	0	0	0	0	0	1	0	0	0	1	0	1	115	74	7.82	1.06	5.19	3.64	108	75.4	77.4774	0	0	0	1	1	1	0	0	0	0	1
757	1	49	unilateral fail	1	1	6	25.83	0	0	0	0	0	0	1	1	1	1	1	1	1	1	1	132	89	7.39	3.31	5.59	3.27	79	79.1	111.116	1	0	0	1	1	1	1	0	0	1	1
758	1	45	passed	0	0	6	35.15	2	0	0	0	0	0	1	0	1	0	0	0	0	0	0	128	79	6.87	3.72	5.03	2.72	83	113.9	158.985	1	0	1	1	1	0	1	1	0	1	1
759	1	41	passed	0	0	2	27.99	0	0	0	0	0	0	1	0	0	0	0	0	0	0	0	154	101	6.22	1.17	4.67	3	89	80.9	109.744	0	0	0	0	0	0	0	0	0	1	1
760	1	40	passed	0	0	3	33.06	2	0	0	0	0	0	1	0	1	0	0	0	0	0	0	133	94	6.1	1.95	5.32	3.76	87	91.1	127.698	0	0	0	0	1	0	0	0	0	1	1
761	1	48	passed	0	0	1	23.26	0	0	0	0	0	0	0	0	1	0	0	0	0	0	0	137	89	6.2	2.16	7.83	5.68	83	68	91.9189	0	0	0	0	0	0	0	0	0	0	1
762	1	47	bilateral fail	2	1	2	27.53	0	0	0	0	0	0	0	0	1	0	0	0	1	0	1	135	84	5.3	5.6	5.91	3.3	81	82.4	115.375	0	0	0	0	0	0	0	0	0	1	1
763	1	51	passed	0	0	2	24.84	0	0	0	0	0	0	0	0	1	0	0	0	0	0	0	123	80	4.9	2.5	5.02	3.1	89	71.8	87.561	0	0	0	0	0	0	0	0	1	0	1
764	1	47	passed	0	0	1	25.05	0	0	0	0	0	0	1	0	0	0	0	0	0	0	0	145	105	5.8	0.89	4.79	3.17	67	72.4	122.556	0	0	0	0	0	0	0	0	0	0	1
765	1	51	unilateral fail	1	1	9	24.35	0	0	0	0	0	0	1	0	1	1	1	1	1	1	1	130	93	6.2	2.83	7	4.95	89	71.2	86.8293	0	0	0	1	1	0	0	0	1	1	1
766	1	50	passed	0	0	3	26.05	2	0	0	0	0	0	1	0	1	0	0	0	0	0	0	137	88	5.7	2.08	4.88	2.93	93	86.3	101.849	1	0	1	0	1	0	1	0	1	0	1
767	1	53	bilateral fail	2	1	5	32.22	2	0	0	0	0	0	1	0	1	1	0	0	1	1	1	157	94	5.18	1.75	6.13	4.2	68	94.2	146.976	1	0	0	1	0	0	1	0	1	1	1
768	1	47	passed	0	0	2	28.92	2	0	0	0	0	0	1	0	1	0	0	0	0	0	0	161	114	6.1	0.82	4.25	2.27	62	79.7	145.793	1	0	1	0	0	0	1	0	0	0	1
769	1	58	bilateral fail	2	1	2	24.12	0	0	0	0	0	0	1	1	1	0	0	0	1	0	1	136	100	6.2	1.38	6.35	4.18	80	72.2	90.25	0	1	0	0	0	0	0	0	1	0	1
770	1	54	passed	0	0	4	25.53	2	0	0	0	0	0	0	0	1	0	0	0	0	0	0	132	83	5.5	1.35	5.8	3.9	97	77.3	83.5781	0	0	0	1	0	1	0	0	1	0	1
771	1	47	bilateral fail	2	1	2	26.84	0	0	0	0	0	0	0	0	1	0	0	0	1	0	1	135	88	5.8	2.15	6.65	4.57	77	79.4	116.95	0	0	0	1	0	0	0	0	0	0	1
772	1	52	bilateral fail	2	1	5	25.28	2	0	0	0	0	0	1	1	1	0	0	0	1	0	1	175	109	9.9	1.93	5.95	3.8	76	72.2	101.951	1	0	1	1	0	0	1	0	1	1	1
773	1	43	passed	0	0	3	27.74	2	0	0	0	0	0	1	0	1	0	0	0	0	0	0	149	103	5.1	2.76	5.59	3.68	76	81.1	126.231	0	0	0	1	0	0	0	0	0	1	1
774	1	56	unilateral fail	1	1	2	20.61	0	0	0	0	0	0	0	0	0	1	1	1	1	1	1	110	82	5.8	1.08	5.18	2.92	73	56.8	79.706	0	0	0	0	0	0	0	0	1	0	1
775	1	49	bilateral fail	2	1	2	20.55	0	1	0	0	0	0	0	0	0	0	0	0	1	0	1	131	85	5.8	1.36	4.32	2.57	92	54.6	65.8616	0	0	0	0	1	0	0	0	0	0	1
776	1	40	passed	0	0	2	25.99	0	0	0	0	0	0	1	0	1	0	0	0	0	0	0	145	86	5.7	1.42	5.32	3.27	83	68.2	100.206	0	0	0	1	0	0	0	0	0	0	1
777	1	48	passed	0	0	2	23.13	0	0	0	0	0	0	0	0	0	0	0	0	0	0	0	136	78	5.3	0.57	4.5	2.79	67	73.3	122.745	0	0	0	1	0	0	0	0	0	0	1
778	1	55	passed	0	0	2	22.35	0	0	0	0	0	0	0	0	1	0	0	0	0	0	0	117	78	5.8	4.33	4.67	2.55	76	66.9	91.2468	0	0	0	0	0	0	0	0	1	0	1
779	1	41	passed	0	0	3	27.59	2	0	0	0	0	0	0	0	1	0	0	0	0	0	0	139	87	5.5	1.89	5.08	3.18	66	78.8	144.146	0	0	0	1	0	0	0	0	0	1	1
780	1	41	passed	0	0	2	26.4	2	0	0	0	0	0	0	0	1	0	0	0	0	0	0	127	82	5.6	1.04	5.52	3.87	81	77.2	115.068	0	0	0	1	0	0	0	0	0	0	1
781	1	47	unilateral fail	1	1	2	26.52	2	0	0	0	0	0	0	0	1	0	0	0	1	0	1	122	79	5.9	3.41	5.8	3.68	96	88.8	104.909	0	0	0	0	0	0	0	0	0	1	1
782	1	41	passed	0	0	1	23.85	0	0	0	0	0	0	0	0	1	0	0	0	0	0	0	127	79	6.3	1.4	5.95	3.7	93	72.2	93.7293	0	0	0	0	0	0	0	0	0	0	1
783	1	41	passed	0	0	1	24.85	0	0	0	0	0	0	1	0	0	0	0	0	0	0	0	151	105	4.8	0.96	4.6	3.18	76	76.1	120.891	0	0	0	0	0	0	0	0	0	0	1
784	1	57	passed	0	0	2	23.91	0	0	0	0	0	0	0	0	0	0	0	0	0	0	0	113	67	4.7	0.6	4.13	2.31	79	65.9	84.435	0	0	0	0	0	0	0	0	1	0	1
785	1	48	passed	0	0	1	26.43	0	0	0	0	0	0	1	0	1	0	0	0	0	0	0	142	81	5.4	1.3	6.36	4.55	75	79.1	118.328	0	0	0	0	0	0	0	0	0	1	1
786	1	61	bilateral fail	2	1	3	21.91	2	1	0	0	0	0	1	0	0	0	0	0	1	0	1	153	92	18.3	0.27	2.81	1.21	74	56.8	73.9486	0	0	0	0	1	0	0	0	1	0	1
787	1	44	passed	0	0	2	29.97	0	0	0	0	0	0	1	0	1	0	0	0	0	0	0	145	97	5.3	2.46	5.75	3.92	86	81.6	111.083	0	0	0	1	0	0	0	0	0	1	1
788	1	43	unilateral fail	1	1	2	26.68	0	0	0	0	0	0	0	0	0	0	0	0	1	0	1	131	89	6.3	1.03	4.88	2.9	96	81.7	100.672	0	0	0	1	0	0	0	0	0	0	1
789	1	52	passed	0	0	4	23.81	0	0	0	0	0	0	1	0	1	0	0	0	0	0	0	141	85	6.4	1.59	5.03	3.16	84	68.8	87.8978	0	0	1	0	1	1	0	0	1	0	1
790	1	48	bilateral fail	2	1	2	24.41	2	0	0	0	0	0	0	1	1	0	0	0	1	0	1	130	88	5	1.44	5.46	3.57	84	72.2	96.4344	0	0	0	0	1	0	0	0	0	0	1
791	1	49	bilateral fail	2	1	1	25.2	0	0	0	0	0	0	1	0	1	0	0	0	1	0	1	142	90	5.5	1.34	5.85	4.12	78	73.7	104.858	0	0	0	0	0	0	0	0	0	0	1
792	1	44	passed	0	0	1	26.25	0	0	0	0	0	0	0	0	1	0	0	0	0	0	0	121	86	6.1	3.15	5.47	3.37	101	80.4	93.1949	0	0	0	0	0	0	0	0	0	0	1
793	1	42	passed	0	0	2	23.61	0	0	0	0	1	0	1	0	1	0	0	0	0	0	0	136	91	6.2	1.53	5.82	4.44	88	63.5	86.2389	0	0	0	1	0	0	0	0	0	0	1
794	1	43	passed	0	0	2	27.72	0	0	0	0	0	0	1	0	1	0	0	0	0	0	0	153	118	5.8	5.03	5.53	3.34	99	66.6	79.5787	0	0	0	1	0	0	0	0	0	0	1
